# Supplementary material for: Factors associated with the use of antenatal care in Sindh province, Pakistan: A population-based study
Source: PLoS One. 2019 Apr 3;14(4):e0213987. doi: 10.1371/journal.pone.0213987 (PMC6447146; doi:10.1371/journal.pone.0213987)
Supplement: S1 Dataset — (XLSX) [file pone.0213987.s001.xlsx]

## Sheet: Sheet1
																																														womens age	number of household	residence	women_edu
PtSex	PtRace_Grouped	SDPID	LOS	LOS_3days	PtAge	AgeGroup	NeverSmoke_EverSmoke	cDys	cHPT	cDM	cPremCVD	cDCAD	cAnginaPast2Wk	cCerebrovascular	cPVascular	cRenalFail	BMIgroup	cHeartFail	cMI	PreviousPCI	PreviousCABG	NYHA	CCS	ACS	mThrombolytics	mBlockade	Brachial	Femoral	Radial	TotalLesionsTreatedThisPatient	InHospMortlity	PeriproceduralMI	EmergencyPCI	OtherComp	ExtentCD_LAD	ExtentCD_LCx	ExtentCD_RCA	ExtentCD_LMS	NumberofVessel	Single_MultipleVessels	LesionType_Complex	NumberOfStentsUsedThisLesion	NumberofDESused	NumberofBMSused	NumberofBVSused	25	2	3	1
1	2	1005	14	1	45.59	0	1	0	0	0	0	0	0	0	0	0	1	0	1	0	0	0	0	1	2	2	0	0	1	1	0	0	0	0	0	1	1	0	2	1	0	2	0	2	0	24	4	1	1
1	1	1005	13	1	55.02	0	1	1	1	1	0	0	1	0	0	0	0	0	1	0	0	1	1	1	2	2	0	0	1	1	0	0	0	0	1	0	0	0	1	0	0	1	1	0	0	35	10	1	1
1	2	1005	16	1	61.55	1	1	0	1	0	0	1	0	0	0	0	0	0	0	0	0	0	0	0	2	2	0	0	1	1	0	0	0	0	1	0	0	0	1	0	0	1	1	0	0	29	7	3	3
1	1	1005	2	0	66.15	1	1	1	1	1	1	99	1	99	99	99	1	99	99	0	0	0	0	0	2	2	0	1	0	2	0	0	0	0	1	1	1	0	3	1	1	0	0	0	0	20	4	3	1
1	4	1005	12	1	62.36	1	0	1	1	0	0	1	1	0	0	0	1	0	1	0	0	0	1	1	2	2	0	1	0	2	0	0	0	0	1	1	0	0	2	1	1	1	1	0	0	24	4	3
2	1	1005	11	1	54.67	0	0	0	0	0	0	0	0	0	0	0	1	0	0	0	0	0	1	0	2	2	0	0	1	1	0	0	0	0	1	0	0	0	1	0	0	1	1	0	0	23	5	3	3
1	2	1005	11	1	56.76	0	0	1	1	1	1	0	0	0	0	0	1	0	1	0	0	0	0	0	2	2	0	0	1	1	0	0	0	0	1	1	1	0	3	1	0	1	1	0	0	20	6	3	2
1	2	1005	13	1	60.18	1	0	1	1	0	0	1	0	0	0	0	0	0	1	0	1	0	0	0	2	2	0	1	0	2	0	0	0	0	1	0	0	0	1	0	1	1	1	0	0	33	8	3	2
1	2	1005	13	1	63.3	1	1	1	1	1	0	0	1	0	0	0	1	0	1	0	0	1	1	0	2	2	0	0	1	1	0	0	0	0	1	0	0	0	1	0	0	1	1	0	0	19	13	3	1
1	2	1005	13	1	39.6	0	0	1	1	1	0	0	1	0	0	0	1	0	1	0	0	1	1	0	2	2	0	1	0	1	0	0	0	0	0	0	1	0	1	0	0	1	1	0	0	26	6	3	1
1	2	1005	12	1	58.71	0	1	0	1	1	1	1	0	0	0	0	1	0	0	0	0	1	1	0	2	2	0	1	0	1	0	0	0	0	1	0	1	0	2	1	1	0	0	0	0	19	10	3	2
2	2	1005	12	1	50.65	0	0	1	1	0	1	1	0	0	0	0	1	0	0	1	0	0	1	0	2	2	0	1	0	1	0	0	0	0	1	0	0	0	1	0	1	1	1	0	0	35	11	3	1
1	1	1005	13	1	63.42	1	1	1	1	0	0	0	0	0	0	0	1	0	1	0	0	0	1	0	2	2	0	0	1	1	0	0	0	0	1	0	1	0	2	1	1	1	1	0	0	26	8	3	1
1	2	1005	12	1	60.76	1	1	1	1	1	1	1	0	0	0	0	0	0	99	0	0	0	0	1	2	2	0	1	0	2	0	0	0	0	1	0	1	0	2	1	1	2	0	0	0	27	5	3
1	1	1005	11	1	57.93	0	0	1	1	0	1	1	0	0	0	0	1	0	1	0	0	0	0	0	2	2	0	1	0	2	1	0	0	0	1	1	1	1	4	1	0	3	3	0	0	30	7	3	3
1	1	1005	5	1	58.49	0	1	1	1	1	0	1	1	0	0	0	1	1	1	0	0	1	1	1	2	2	0	0	1	2	0	0	0	0	1	0	0	0	1	0	99	1	1	0	0	24	3	3	3
2	2	1005	10	1	63.77	1	1	1	0	0	0	1	0	0	0	0	0	0	1	0	0	0	0	0	2	2	0	1	0	1	0	0	0	0	1	0	1	0	2	1	0	1	0	1	0	26	9	2
1	4	1005	9	1	59.9	0	1	1	1	0	0	0	0	0	0	0	1	1	1	0	0	1	1	0	2	2	0	0	1	1	0	0	0	0	0	1	0	0	1	0	0	1	1	0	0	38	16	2	1
1	4	1005	5	1	74.01	1	0	0	1	1	0	0	0	0	0	0	0	0	0	1	0	1	1	0	2	2	0	1	0	2	0	0	0	0	1	0	0	0	1	0	0	0	0	0	0	29	12	2	1
1	1	1005	5	1	52.39	0	1	0	1	0	99	0	0	99	99	0	1	1	99	0	0	1	1	1	2	2	0	0	1	1	0	0	0	0	0	0	1	0	1	0	0	1	1	0	0	25	12	3
2	4	1005	2	0	52.82	0	0	1	0	1	1	0	0	0	0	0	0	0	1	1	0	0	1	0	2	2	0	0	1	1	0	0	0	0	0	0	1	0	1	0	1	1	1	0	0	25	4	3	3
1	1	1005	8	1	70.65	1	1	1	1	1	0	0	0	0	0	0	0	1	99	0	0	1	0	0	2	2	0	1	0	1	0	0	0	0	1	0	0	0	1	0	1	1	1	0	0	34	8	2	1
1	4	1005	2	0	74.63	1	0	1	1	1	1	1	1	0	0	0	0	0	0	1	0	0	0	0	2	2	0	1	0	3	0	0	0	0	0	0	1	0	1	0	1	1	1	0	0	33	10	2	1
1	4	1005	1	0	62.74	1	0	0	1	1	0	0	1	0	0	0	0	0	0	0	0	0	0	1	2	2	0	1	0	1	0	0	0	0	0	0	1	0	1	0	0	2	2	0	0	28	15	2	2
1	2	1005	1	0	61.05	1	0	1	1	1	0	0	0	0	0	0	1	0	0	0	0	0	1	0	2	2	0	0	1	2	0	0	0	0	1	0	0	0	1	0	0	1	1	0	0	25	15	2	2
1	2	1005	1	0	61.73	1	0	0	0	0	0	0	0	0	0	0	1	0	0	0	0	99	0	0	2	2	0	1	0	1	0	0	0	0	1	0	0	0	1	0	1	1	1	0	0	20	3	2	1
1	2	1005	1	0	56.63	0	1	1	1	0	1	1	0	0	0	0	0	0	1	1	0	0	0	0	2	2	0	0	1	3	0	0	0	0	1	0	0	0	1	0	0	1	1	0	0	35	1	3	3
1	4	1005	3	0	83.35	1	1	1	1	99	1	1	0	0	0	0	0	0	1	1	0	0	1	0	2	2	0	1	0	2	0	0	0	0	0	1	0	0	1	0	0	1	1	0	0	30	5	2	1
1	1	1005	16	1	49.33	0	0	1	1	0	1	1	1	0	0	0	1	0	0	0	0	1	1	0	2	2	0	0	1	1	0	0	0	0	0	1	0	0	1	0	1	2	2	0	0	22	9	2	2
1	4	1005	48	1	59.68	0	0	0	1	0	0	0	0	0	0	0	1	0	0	0	0	0	0	1	2	2	0	0	1	1	0	0	0	0	0	0	1	0	1	0	1	1	0	1	0	20	6	3	3
1	2	1005	18	1	65.52	1	1	1	1	0	1	99	0	0	0	0	1	0	0	0	0	0	1	0	2	2	0	1	0	1	0	0	0	0	0	1	0	0	1	0	0	1	0	1	0	23	10	3	3
1	4	1005	1	0	58.3	0	1	1	1	0	0	1	1	0	0	0	1	0	1	0	0	1	1	0	2	2	0	0	1	2	0	0	0	0	1	0	0	0	1	0	1	1	0	0	0	25	6	2	2
2	1	1005	3	0	62.82	1	1	1	1	1	0	1	0	0	0	0	1	0	1	0	0	0	1	1	2	2	0	0	1	2	0	0	0	0	1	0	0	0	1	0	99	2	0	0	2	22	10	2	2
2	2	1005	1	0	49.11	0	0	0	0	1	0	1	0	0	0	0	1	0	0	1	0	0	0	0	2	2	0	0	1	5	0	0	0	0	1	0	0	0	1	0	1	2	2	0	0	28	9	3	1
1	1	1005	3	0	56.97	0	0	1	1	0	0	0	0	0	0	0	0	0	0	0	0	0	0	0	2	2	0	0	1	2	0	0	0	0	1	1	0	0	2	1	1	1	1	0	0	40	15	2	2
1	1	1005	3	0	54.33	0	0	1	1	0	0	0	0	0	0	0	1	1	0	1	0	0	0	0	2	2	0	0	1	2	0	0	0	0	1	0	0	0	1	0	1	2	1	1	0	26	15	2	2
1	1	1005	3	0	54.95	0	0	1	1	0	0	0	0	0	0	0	1	0	0	0	0	1	1	0	2	2	0	0	1	1	0	0	0	0	1	0	0	0	1	0	1	1	1	0	0	21	8	2
1	1	1005	2	0	60.08	1	0	1	1	1	1	0	0	0	0	0	0	0	1	1	0	0	0	0	2	2	0	1	0	1	0	0	0	0	1	0	0	0	1	0	0	1	1	0	0	30	7	3	1
2	4	1005	0	0	58.42	0	0	1	1	0	0	1	0	0	0	0	1	1	0	1	0	0	0	0	2	2	0	1	0	3	0	0	0	0	1	0	0	0	1	0	0	1	1	0	0	30	8	3	2
1	4	1005	14	1	31.93	0	0	0	0	0	0	0	0	0	0	0	0	0	0	0	0	0	0	0	1	2	0	0	1	1	0	0	0	0	1	0	0	0	1	0	0	2	2	0	0	35	5	2
1	1	1005	4	1	60.28	1	1	1	1	0	1	0	0	0	0	1	1	1	1	1	0	0	0	0	2	2	0	1	0	2	0	0	0	0	1	0	0	0	1	0	1	2	2	0	0	29	4	2	2
1	1	1005	2	0	79.21	1	1	1	1	0	0	1	0	0	0	0	1	0	1	1	1	0	1	0	2	2	0	1	0	1	0	0	0	0	1	0	0	0	1	0	0	1	1	0	0	21	9	2	2
1	2	1005	1	0	62.27	1	1	1	1	1	0	0	0	0	0	0	1	0	0	1	0	0	0	0	2	2	0	0	1	1	0	0	0	0	0	0	1	0	1	0	1	1	1	0	0	28	6	3	3
1	2	1005	3	0	73.79	1	1	0	0	0	0	0	0	0	0	0	1	0	0	0	0	99	0	1	1	2	0	1	0	1	0	0	0	0	0	1	0	0	1	0	0	2	2	0	0	29	7	3	3
1	2	1005	4	1	59.69	0	1	1	0	0	0	0	0	99	99	0	1	99	1	0	0	0	1	0	2	2	0	0	1	1	0	0	0	0	0	0	1	0	1	0	1	1	1	0	0	28	10	2	3
2	1	1005	2	0	62.49	1	1	1	1	1	1	1	0	0	0	0	0	0	0	0	0	0	0	0	2	2	0	1	0	1	0	0	0	0	1	1	1	0	3	1	0	1	0	1	0	20	8	2
1	2	1005	7	1	38.62	0	1	99	99	99	99	1	1	0	0	0	1	0	99	0	0	0	1	1	1	2	0	0	1	1	0	0	0	0	0	0	1	0	1	0	0	1	1	0	0	47	11	2	1
1	2	1005	28	1	60.96	1	0	99	99	99	99	1	0	0	0	0	0	0	99	0	0	0	0	0	2	2	0	0	1	1	0	0	0	0	1	1	0	0	2	1	1	1	1	0	0	41	15	2	1
1	1	1005	0	0	78.13	1	0	99	99	99	1	99	0	0	0	0	1	0	1	1	0	0	0	0	2	2	0	1	1	2	0	0	0	0	0	0	1	0	1	0	0	1	1	0	0	29	6	2	1
2	4	1005	15	1	68.91	1	0	0	1	0	0	1	0	0	0	0	1	0	0	0	0	0	0	0	2	2	0	0	1	2	0	0	0	0	1	0	1	0	2	1	1	0	0	0	0	40	14	3	1
1	4	1005	0	0	41.83	0	1	0	0	0	0	0	1	0	0	1	1	0	0	0	0	0	0	0	2	2	0	1	0	1	0	0	0	0	0	0	1	0	1	0	0	1	1	0	0	34	6	3
1	1	1005	0	0	54.17	0	1	0	0	1	0	0	0	0	0	0	0	0	1	0	0	0	0	0	2	2	0	0	1	1	0	0	0	0	1	0	0	0	1	0	0	0	0	0	0	38	8	3	1
1	2	1005	2	0	63.55	1	1	0	0	0	0	0	0	0	0	0	1	1	1	0	0	1	0	0	2	2	0	1	0	2	0	0	0	0	0	0	1	0	1	0	1	1	1	0	0	25	6	3	1
1	4	1005	2	0	52.03	0	1	1	1	0	0	0	0	0	0	0	1	0	1	0	0	0	0	0	2	2	0	0	1	2	0	0	0	0	1	0	0	0	1	0	0	1	1	0	0	27	9	3	1
1	2	1005	4	1	66.44	1	1	0	0	0	0	0	1	0	0	0	1	0	0	1	0	0	1	0	2	2	0	1	0	1	0	0	0	0	1	0	0	0	1	0	1	1	1	0	0	29	24	2	1
1	2	1005	4	1	77.12	1	1	0	0	0	0	0	1	0	0	0	0	1	0	0	0	0	1	1	2	2	0	0	1	4	0	0	0	0	1	1	1	0	3	1	1	3	3	0	0	23	8	2	3
1	1	1005	1	0	43.28	0	1	99	1	0	1	0	0	0	0	0	1	0	1	0	1	0	0	0	2	2	0	1	0	3	0	0	0	0	1	1	0	0	2	1	0	1	1	0	0	27	5	3
1	3	1005	41	1	61.13	1	1	99	0	0	99	1	0	0	0	0	1	0	99	0	0	0	1	0	2	2	0	0	1	1	0	0	0	0	1	1	1	0	3	1	1	1	1	0	0	19	4	1	1
1	4	1005	2	0	55.19	0	0	99	1	0	99	99	0	0	0	0	1	0	99	0	0	0	1	0	2	2	0	0	1	2	0	0	0	0	1	0	0	0	1	0	1	1	1	0	0	32	5	1	1
2	4	1005	8	1	68.83	1	0	1	1	0	0	1	0	0	0	0	1	0	1	0	0	0	0	0	2	2	0	0	1	2	0	0	0	0	0	1	0	0	1	0	0	1	1	0	0	31	10	1	1
2	4	1005	2	0	65.53	1	0	1	1	1	0	1	0	0	0	1	1	1	1	1	0	1	1	0	2	2	0	1	0	2	0	0	0	0	0	1	0	0	1	0	1	0	0	0	0	30	15	3	2
1	4	1005	9	1	53.94	0	0	0	1	1	0	1	0	0	0	0	0	0	1	0	0	1	1	1	2	2	0	0	1	2	0	0	0	0	1	0	1	0	2	1	1	1	1	0	0	31	22	2
1	1	1005	29	1	55.7	0	1	1	1	1	0	1	1	99	99	99	1	1	0	0	0	0	0	1	2	2	0	0	1	1	0	0	0	0	1	0	0	0	1	0	99	1	1	0	0	23	13	2	1
1	1	1005	4	1	49.56	0	0	1	0	0	0	0	0	0	0	0	1	0	0	1	0	1	1	0	2	2	0	0	1	1	0	0	0	0	1	0	0	0	1	0	1	1	1	0	0	24	9	2	1
1	2	1005	1	0	63.73	1	1	1	1	0	0	1	0	0	0	0	1	0	0	0	0	0	0	0	2	2	0	0	1	1	0	0	0	0	0	1	0	0	1	0	0	1	1	0	0	29	8	2	2
1	2	1005	2	0	47.52	0	1	1	1	0	0	0	0	0	0	0	1	0	1	0	0	0	0	0	2	2	0	0	1	1	0	0	0	0	1	0	0	0	1	0	1	1	1	0	0	30	14	3	2
1	4	1005	3	0	49.22	0	1	0	0	0	0	0	0	0	0	0	1	0	0	0	0	0	0	0	2	2	0	1	0	2	0	0	0	0	1	0	0	0	1	0	1	1	1	0	0	25	4	3	2
2	4	1005	0	0	57.04	0	0	1	1	1	0	0	1	1	0	0	1	0	0	0	0	0	1	1	2	1	0	1	0	1	0	0	0	0	0	0	1	0	1	0	1	1	1	0	0	33	9	2	3
1	2	1005	0	0	43.44	0	1	1	0	0	1	0	0	0	0	0	1	0	1	0	0	0	1	0	2	2	0	1	0	1	0	0	0	0	1	0	0	0	1	0	1	1	1	0	0	29	8	2	1
1	1	1005	5	1	46.92	0	1	0	0	0	0	0	0	0	0	0	0	0	0	1	0	0	1	0	2	2	0	1	0	1	0	0	0	0	1	0	0	0	1	0	0	1	1	0	0	22	5	2	1
2	2	1005	2	0	45.49	0	0	1	1	1	1	0	0	0	0	0	0	0	99	0	0	0	0	0	2	2	0	1	0	1	0	0	0	0	1	0	1	0	2	1	1	3	3	0	0	28	10	2	1
1	2	1005	1	0	54.57	0	0	0	0	0	1	0	1	0	0	0	0	0	1	0	0	0	1	1	1	2	0	1	0	2	0	0	0	0	0	1	0	0	1	0	1	1	1	0	0	40	7	2	1
1	1	1005	1	0	45.91	0	0	0	0	0	0	0	0	0	0	0	0	0	0	0	0	0	1	0	2	2	0	0	1	1	0	0	0	0	0	1	0	0	1	0	0	1	0	1	0	32	4	2	2
1	2	1005	3	0	56.18	0	0	0	0	0	0	0	0	0	0	0	1	0	1	1	0	0	0	0	2	2	0	0	1	1	0	0	0	0	0	0	1	0	1	0	0	1	1	0	0	21	4	2	1
1	1	1005	5	1	78.18	1	1	0	0	0	0	99	0	0	0	0	1	0	0	1	0	1	1	0	2	2	0	1	0	1	0	0	0	0	1	0	0	0	1	0	0	1	1	0	0	29	6	2	1
1	4	1005	2	0	65.41	1	1	1	1	0	0	0	0	0	0	0	0	0	0	1	0	0	1	0	2	2	0	1	0	2	0	0	0	0	0	0	1	0	1	0	0	1	1	0	0	22	8	2	1
2	4	1005	2	0	48.05	0	1	1	1	0	0	0	0	0	0	0	1	0	1	0	0	0	0	0	2	2	0	0	1	1	0	0	0	0	1	0	0	0	1	0	1	1	1	0	0	30	6	2	1
1	4	1005	1	0	66.11	1	1	99	99	0	0	1	0	0	0	0	1	0	0	0	0	0	0	0	2	2	0	0	1	1	0	0	0	0	1	1	1	0	3	1	0	1	1	0	0	25	6	2	2
1	2	1005	1	0	46.78	0	1	1	1	1	1	1	1	0	0	0	0	1	0	1	0	0	0	0	2	2	0	1	0	2	0	0	0	0	0	0	1	0	1	0	1	1	1	0	0	29	3	2	1
1	1	1005	2	0	45.57	0	1	1	1	1	0	0	0	0	0	0	0	0	1	1	0	0	1	1	1	2	0	0	1	1	0	0	0	0	0	0	1	0	1	0	1	0	0	0	0	25	12	2	1
1	2	1005	2	0	49.45	0	1	1	1	0	0	1	0	0	0	0	1	0	0	1	0	0	0	0	2	2	0	0	1	2	0	0	0	0	1	0	0	0	1	0	1	2	2	0	0	22	14	2	1
1	1	1005	2	0	50.97	0	1	1	1	1	0	1	0	0	0	1	1	0	0	0	0	0	0	0	2	2	0	1	0	2	0	0	0	0	0	0	1	0	1	0	1	3	3	0	0	23	6	2	1
1	4	1005	6	1	58.76	0	0	1	1	0	0	0	0	0	0	0	1	0	0	0	0	0	1	0	2	2	0	0	1	1	0	0	0	0	1	0	0	0	1	0	1	0	0	0	0	25	7	1	2
1	2	1005	2	0	60.36	1	1	0	0	0	0	0	0	0	0	0	1	0	0	1	0	0	0	0	2	2	0	0	1	2	0	0	0	0	0	0	1	0	1	0	0	1	1	0	0	29	8	1	1
1	1	1005	1	0	82.74	1	1	0	0	0	0	0	1	0	0	1	0	0	1	1	0	0	0	0	2	2	0	1	0	2	0	0	0	0	1	0	1	0	2	1	1	3	3	0	0	25	13	2	1
1	4	1005	0	0	68.42	1	0	1	1	0	1	0	0	0	0	0	1	0	1	1	0	0	0	0	2	2	0	0	1	2	0	0	0	0	1	1	1	0	3	1	1	1	1	0	0	17	7	2	1
1	1	1005	0	0	53.76	0	1	1	1	0	1	1	0	0	0	0	0	0	1	0	0	0	0	0	2	2	0	0	1	1	0	0	0	0	0	1	0	0	1	0	1	1	1	0	0	30	11	1	1
1	1	1005	2	0	62.4	1	1	1	1	1	1	0	0	0	0	0	1	0	1	1	0	0	0	0	2	2	0	0	1	1	0	0	0	0	1	0	0	1	2	1	0	0	0	0	0	30	27	1	1
2	2	1005	3	0	53.77	0	1	1	1	0	0	1	0	0	0	0	0	0	1	0	0	0	1	0	2	2	0	0	1	3	0	0	0	0	1	0	0	0	1	0	1	2	2	0	0	25	14	1	1
1	2	1005	20	1	83.15	1	0	1	1	0	0	0	1	0	0	0	0	0	99	0	0	0	0	0	2	2	0	0	1	1	1	0	0	0	1	0	0	0	1	0	1	1	0	1	0	24	20	1	1
1	4	1005	0	0	54.45	0	1	1	1	0	0	0	0	0	0	0	0	0	0	1	0	0	0	0	2	2	0	1	0	2	0	0	0	0	1	0	1	0	2	1	1	4	0	4	0	25	5	1	1
1	4	1005	1	0	40.34	0	1	1	1	1	1	0	0	0	0	0	1	0	99	0	0	0	0	0	2	2	0	0	1	1	0	0	0	0	1	0	0	0	1	0	0	1	1	0	0	19	8	1	2
1	1	1005	2	0	55.73	0	1	1	1	0	99	0	0	0	0	0	0	0	99	0	0	1	1	0	2	2	0	0	1	2	0	0	0	0	0	1	0	0	1	0	1	1	1	0	0	23	4	1	3
1	1	1005	2	0	48.53	0	1	1	1	0	99	0	0	0	0	0	1	1	99	0	0	1	1	0	2	2	0	1	1	1	0	0	0	0	1	0	0	0	1	0	0	1	1	0	0	24	4	1	1
1	1	1005	44	1	61.35	1	0	1	1	1	0	1	1	0	0	0	1	0	1	1	0	0	0	0	2	2	0	1	0	1	0	0	0	0	1	0	0	0	1	0	0	1	1	0	0	37	6	1	2
1	1	1005	5	1	40.13	0	1	1	1	0	1	1	0	0	0	0	0	0	1	1	0	0	0	1	2	2	0	0	1	2	0	0	0	0	1	0	0	0	1	0	1	1	1	0	0	45	6	2	1
1	1	1005	2	0	63.4	1	1	0	0	1	0	1	0	0	0	0	1	0	0	0	0	0	0	0	2	2	0	0	1	1	0	0	0	0	1	0	1	0	2	1	1	1	0	1	0	32	4	1	3
1	1	1005	6	1	52.88	0	1	1	1	1	0	1	0	0	0	0	0	1	1	0	0	1	1	0	2	2	0	1	0	1	0	0	0	0	1	0	0	0	1	0	1	1	1	0	0	38	10	1	1
1	2	1005	5	1	54.04	0	0	1	1	1	1	1	1	0	0	0	1	0	1	1	0	0	0	0	2	2	0	0	1	1	0	0	0	0	0	0	1	0	1	0	0	1	1	0	0	19	5	1	1
1	4	1005	4	1	68.06	1	1	1	0	0	0	1	0	0	0	0	1	0	1	1	0	1	1	0	2	2	0	0	1	3	0	0	0	0	1	0	0	0	1	0	1	1	1	0	0	32	15	1	1
1	2	1005	3	0	47.22	0	0	1	1	0	99	99	99	99	99	99	1	99	99	0	0	0	99	0	2	2	0	0	1	1	0	0	0	0	1	0	0	0	1	0	1	2	2	0	0	29	13	2	1
1	3	1005	4	1	51.7	0	1	1	1	0	0	0	0	0	0	0	1	0	1	0	0	0	0	1	2	2	0	0	1	2	0	0	0	0	0	1	0	0	1	0	1	1	1	0	0	25	11	2	1
1	4	1005	1	0	58.37	0	0	1	1	0	0	0	0	0	0	0	0	0	0	0	0	0	0	0	2	2	0	0	1	2	0	0	0	0	1	1	0	0	2	1	0	1	1	0	0	21	4	1	1
1	1	1005	2	0	53.06	0	1	0	0	0	1	1	1	0	0	0	0	0	1	0	0	1	0	1	2	2	0	0	1	1	0	0	0	0	1	0	0	0	1	0	1	1	1	0	0	24	9	1	3
1	1	1005	4	1	53.06	0	1	1	1	0	0	0	0	0	0	0	1	0	1	0	0	0	0	1	2	2	0	1	0	1	0	0	0	0	1	0	0	0	1	0	0	2	0	0	2	47	11	1	1
1	1	1005	3	0	54.9	0	0	1	1	1	1	99	1	99	99	99	1	99	99	0	0	0	1	0	2	1	0	0	1	1	0	0	0	0	1	1	0	0	2	1	1	1	1	0	0	20	9	1	1
2	1	1005	2	0	47.52	0	1	0	0	0	0	1	0	0	0	0	1	0	0	1	0	0	0	0	2	2	0	0	1	1	0	0	0	0	1	0	0	0	1	0	0	1	1	0	0	45	12	2	1
1	2	1005	1	0	59.35	0	0	0	0	1	0	0	0	0	0	0	1	0	1	0	0	0	0	0	2	2	0	0	1	2	0	0	0	0	1	0	0	0	1	0	1	1	1	0	0	21	11	2	1
1	4	1005	0	0	48.34	0	1	0	0	0	0	1	0	0	0	0	1	0	1	0	0	0	0	0	2	2	0	0	1	2	0	0	0	0	0	1	0	0	1	0	1	1	1	0	0	20	4	2	1
1	2	1005	1	0	74.77	1	1	1	1	1	0	0	0	0	0	0	0	1	0	0	0	0	0	0	2	2	0	1	0	2	0	0	0	0	1	0	1	0	2	1	1	3	2	1	0	32	18	1	1
1	1	1005	2	0	63.97	1	0	1	1	1	1	1	0	0	0	0	1	0	1	1	0	0	1	0	2	2	0	0	1	1	0	0	0	0	1	0	0	0	1	0	1	1	1	0	0	29	5	2	1
1	2	1005	1	0	40.21	0	0	0	1	0	0	1	0	0	0	0	1	0	1	1	0	0	0	0	2	2	0	1	0	1	0	0	0	0	1	0	1	0	2	1	1	2	2	0	0	35	6	2	1
1	1	1005	3	0	71.48	1	0	1	1	0	1	0	0	0	0	0	0	0	0	0	0	0	1	0	2	2	0	0	1	2	0	0	0	0	1	0	1	0	2	1	1	2	1	1	0	22	6	2	1
1	2	1005	2	0	59.99	0	0	1	1	0	0	1	0	0	0	0	0	1	1	1	0	0	0	0	2	2	0	1	0	1	0	0	0	0	1	0	0	0	1	0	0	1	1	0	0	20	15	1	1
1	2	1005	3	0	39.59	0	1	0	0	1	0	1	1	0	0	0	1	0	1	0	0	0	0	0	2	2	0	0	1	1	0	0	0	0	1	1	1	0	3	1	0	1	1	0	0	30	7	1	1
1	1	1005	2	0	45.47	0	1	1	1	1	1	0	0	0	0	0	1	0	0	0	0	0	1	0	2	2	0	0	1	1	0	0	0	0	1	0	0	0	1	0	0	0	0	0	0	27	7	1	1
1	1	1005	3	0	60.43	1	0	0	1	0	0	0	0	0	0	0	1	0	0	0	0	1	1	1	2	2	0	1	0	2	0	0	0	0	0	1	1	0	2	1	1	0	0	0	0	21	4	1	1
1	2	1005	0	0	67.88	1	1	0	1	1	0	0	0	0	0	0	0	0	0	0	0	0	0	0	2	2	0	0	1	1	0	0	0	0	0	0	1	0	1	0	1	1	1	0	0	26	11	1	1
1	1	1005	1	0	75.57	1	1	1	1	1	0	1	0	0	0	0	1	0	0	1	0	0	1	0	2	2	0	1	0	2	0	0	0	0	1	0	0	0	1	0	1	2	2	0	0	29	6	1	1
2	2	1005	0	0	64.33	1	0	1	1	0	0	1	0	0	0	0	1	0	0	0	0	0	1	0	2	2	0	0	1	1	0	0	0	0	0	0	1	0	1	0	0	1	1	0	0	25	3	1	1
1	4	1005	0	0	68.08	1	0	0	1	1	0	0	0	0	0	0	0	0	0	0	0	0	0	0	2	2	0	0	1	2	0	0	0	0	1	0	0	0	1	0	0	1	1	0	0	29	8	3	3
1	4	1005	2	0	54.28	0	0	0	1	0	0	0	0	0	0	0	1	0	1	0	0	0	1	0	2	2	0	0	1	1	0	0	0	0	1	1	1	0	3	1	1	1	1	0	0	33	4	3
1	4	1005	0	0	52.52	0	1	0	0	0	0	0	0	0	0	0	1	0	1	0	0	0	0	0	2	2	0	0	1	2	0	0	0	0	0	0	1	0	1	0	0	1	1	0	0	31	7	3
1	1	1005	2	0	39.84	0	1	1	1	1	1	0	0	0	0	0	1	0	1	0	0	0	1	0	2	2	0	1	0	1	0	0	0	0	1	0	0	0	1	0	1	1	1	0	0	25	7	3
1	2	1005	0	0	68.27	1	0	1	1	1	0	1	0	0	0	0	0	0	0	0	0	1	0	0	2	2	0	1	0	1	0	0	0	0	1	1	0	0	2	1	1	3	3	0	0	21	3	3	2
1	1	1005	2	0	44.59	0	1	0	0	0	0	0	0	0	0	0	1	0	1	0	0	1	1	0	2	2	0	0	1	1	0	0	0	0	0	0	1	0	1	0	0	1	1	0	0	23	13	3	1
1	4	1005	2	0	55.84	0	1	1	1	1	0	0	0	0	0	0	1	0	0	0	0	0	1	0	2	2	0	0	1	2	0	0	0	0	1	1	1	0	3	1	0	1	1	0	0	26	5	3	1
1	4	1005	2	0	61.45	1	1	0	0	0	0	0	0	0	0	0	1	1	1	0	0	1	0	0	2	2	0	0	1	2	0	0	0	0	1	0	0	0	1	0	1	1	1	0	0	25	4	3	2
1	4	1005	2	0	72.82	1	1	1	1	0	0	0	0	0	0	0	0	0	1	0	0	1	1	0	2	2	1	0	0	1	0	0	0	0	1	1	1	0	3	1	1	2	2	0	0	28	9	3	2
1	4	1005	0	0	41.67	0	1	1	0	0	0	0	0	0	0	0	0	0	0	0	0	0	0	0	1	2	0	1	0	2	0	0	0	0	1	0	0	0	1	0	0	1	1	0	0	27	10	3	3
2	2	1005	0	0	68.66	1	0	1	1	1	1	0	0	0	0	0	1	0	99	0	0	0	0	0	2	2	0	0	1	1	0	0	0	0	1	1	0	0	2	1	0	1	1	0	0	24	6	3	3
1	2	1005	0	0	54.53	0	0	1	1	1	1	0	0	0	0	0	1	0	99	0	0	0	0	0	2	2	0	0	1	1	0	0	0	0	1	0	0	0	1	0	0	1	1	0	0	40	9	3
1	4	1005	1	0	59.72	0	0	1	1	0	99	1	0	0	0	0	0	0	99	0	0	0	0	0	2	2	0	0	1	1	0	0	0	0	1	0	0	0	1	0	0	1	1	0	0	29	4	3
2	2	1005	2	0	70.2	1	0	1	1	1	0	0	0	0	0	0	0	0	0	0	0	0	0	0	2	2	0	0	1	1	0	0	0	0	1	0	0	0	1	0	0	1	1	0	0	25	4	3	1
2	4	1005	2	0	50.54	0	1	1	1	0	0	1	0	0	0	0	1	0	1	0	0	0	1	0	2	2	0	0	1	2	0	0	0	0	1	0	1	0	2	1	1	1	1	0	0	28	6	3
1	4	1005	2	0	36.25	0	0	1	0	1	1	0	0	0	0	0	0	0	1	0	0	0	1	1	2	2	0	0	1	1	0	0	0	0	1	0	0	0	1	0	1	1	1	0	0	25	4	3
1	4	1005	4	1	64.95	1	0	1	1	99	1	0	1	99	0	0	1	0	1	0	0	0	1	0	2	2	0	0	1	1	0	0	0	0	0	0	1	0	1	0	1	1	1	0	0	27	5	3
1	2	1005	2	0	51.46	0	1	1	1	0	1	1	0	0	0	0	1	0	0	0	0	1	1	0	2	2	0	0	1	1	0	0	0	0	0	0	1	0	1	0	1	2	2	0	0	26	4	3	3
1	1	1005	0	0	53.51	0	1	1	0	0	0	0	1	0	0	0	0	0	0	0	0	0	0	0	2	2	0	0	1	4	0	0	0	0	1	0	0	0	1	0	0	1	1	0	0	32	4	3
1	2	1005	0	0	63.8	1	1	1	1	0	99	1	0	0	0	0	1	0	99	0	0	0	0	0	2	2	0	0	1	1	0	0	0	0	1	1	0	0	2	1	99	2	2	0	0	33	12	3	2
1	4	1005	0	0	60.68	1	1	1	1	0	1	1	1	99	99	99	1	99	1	1	0	0	0	0	2	2	0	0	1	4	0	0	0	0	1	1	0	0	2	1	0	1	1	0	0	27	11	3
2	4	1005	0	0	50.5	0	0	1	1	0	1	0	0	0	0	0	1	0	0	0	0	0	0	0	2	2	0	0	1	1	0	0	0	0	1	1	0	0	2	1	0	1	1	0	0	35	8	3	2
1	2	1005	0	0	57.2	0	1	99	99	99	99	99	99	99	99	99	0	99	99	0	0	0	0	0	2	2	0	0	1	1	0	0	0	0	1	0	0	0	1	0	0	1	0	1	0	30	7	3	1
1	2	1005	2	0	82.12	1	0	1	1	0	0	0	0	0	0	0	0	0	0	0	0	0	0	0	2	2	0	1	0	1	0	0	0	0	1	0	0	0	1	0	0	1	0	1	0	21	10	3	1
1	4	1005	0	0	42.43	0	1	1	99	99	0	99	0	0	0	0	1	0	0	0	0	0	0	0	2	2	0	0	1	2	0	0	0	0	1	0	0	0	1	0	0	1	1	0	0	23	10	3	2
1	4	1005	1	0	47.42	0	0	1	1	1	0	0	0	0	0	0	1	0	0	0	0	0	0	0	2	2	0	1	0	3	0	0	0	0	1	1	0	0	2	1	1	2	2	0	0	20	10	3	1
1	4	1005	0	0	56.77	0	0	0	0	0	0	0	0	0	0	0	1	0	1	0	0	0	1	1	2	2	0	0	1	2	0	0	0	0	0	0	1	0	1	0	0	1	1	0	0	30	10	3	1
1	2	1005	0	0	71.83	1	0	0	1	0	0	0	0	0	0	0	0	0	0	0	0	0	0	0	2	2	0	0	1	4	0	0	0	0	0	1	0	0	1	0	1	1	1	0	0	39	6	3	1
1	4	1005	1	0	39.93	0	1	0	0	0	0	0	0	0	0	0	0	0	1	0	0	0	0	0	1	2	0	0	1	2	0	0	0	0	1	0	1	0	2	1	1	2	2	0	0	25	12	3	1
1	1	1005	2	0	56.48	0	1	1	1	0	0	1	1	0	0	0	1	0	0	0	0	0	0	0	2	2	0	0	1	1	0	0	0	0	1	1	1	0	3	1	1	0	0	0	0	25	15	3	3
1	4	1005	3	0	71.59	1	1	1	1	0	99	0	0	0	0	0	0	0	99	0	0	0	0	0	2	2	0	0	1	1	0	0	0	0	1	1	0	0	2	1	1	2	2	0	0	30	20	3	2
1	1	1005	2	0	48.31	0	1	1	1	1	0	0	0	0	0	0	1	0	1	0	0	0	0	0	2	2	0	0	1	1	0	0	0	0	1	0	0	0	1	0	99	1	1	0	0	30	6	3	1
1	4	1005	1	0	34.17	0	1	1	1	0	0	0	0	0	0	0	0	0	1	0	0	0	0	0	2	2	0	0	1	2	0	0	0	0	1	0	0	0	1	0	1	1	1	0	0	19	10	3	2
1	1	1005	4	1	70.87	1	1	1	1	0	0	0	0	0	0	0	1	0	0	0	0	0	0	0	2	2	0	0	1	1	0	0	0	0	1	0	0	0	1	0	1	1	1	0	0	27	3	3
1	1	1005	5	1	79.77	1	1	1	1	0	0	0	0	0	0	0	0	0	1	0	0	0	0	0	2	2	0	0	1	2	0	0	0	0	1	0	0	0	1	0	0	1	1	0	0	20	8	3	2
1	2	1005	5	1	54.92	0	0	1	1	1	0	0	0	0	0	0	1	0	0	0	0	0	0	0	2	1	0	0	1	1	0	0	0	0	1	0	0	0	1	0	1	1	1	0	0	35	7	3
1	2	1005	5	1	66	1	1	0	1	0	0	0	0	0	0	0	1	0	0	0	0	0	0	0	2	2	0	0	1	1	0	0	0	0	0	0	1	0	1	0	1	2	1	0	1	23	6	3	3
1	2	1005	5	1	83.03	1	0	1	1	0	0	0	0	0	0	0	1	0	0	0	0	0	0	0	2	2	0	0	1	1	0	0	0	0	1	0	0	0	1	0	1	1	1	0	0	24	6	3
2	1	1005	1	0	62.92	1	0	0	0	1	0	0	0	0	0	0	1	0	0	0	0	0	0	0	2	2	0	1	0	2	0	0	0	0	1	0	0	0	1	0	1	1	1	0	0	30	7	3	2
2	2	1005	2	0	49.21	0	0	1	1	0	0	0	0	0	0	0	1	0	0	0	0	0	1	1	2	2	0	0	1	1	0	0	0	0	1	0	0	0	1	0	1	1	1	0	0	29	6	3	2
1	4	1005	2	0	66.51	1	1	0	0	0	0	0	0	0	0	0	1	0	0	0	0	0	1	1	2	2	0	0	1	2	0	0	0	0	1	0	0	0	1	0	0	1	1	0	0	31	5	3
1	1	1005	0	0	47.3	0	1	1	0	0	1	0	0	0	0	0	1	0	1	0	0	0	0	0	2	2	0	0	1	1	0	0	0	0	1	0	0	0	1	0	1	1	1	0	0	27	5	3	3
1	2	1005	0	0	61.08	1	1	1	1	1	1	1	0	0	0	0	1	0	0	0	0	0	1	0	2	2	0	0	1	2	0	0	0	0	1	1	1	0	3	1	0	1	1	0	0	28	5	3	3
1	2	1005	1	0	54.38	0	1	1	1	0	0	0	0	0	0	0	0	0	0	0	0	0	1	0	2	2	0	0	1	2	0	0	0	0	0	0	1	0	1	0	1	2	0	2	0	26	12	3	2
1	4	1005	0	0	47.04	0	1	0	0	0	0	0	0	0	0	0	0	0	0	0	0	0	0	0	2	2	1	0	0	1	0	0	0	0	1	0	1	0	2	1	1	0	0	0	0	37	5	3	2
1	2	1005	0	0	74.14	1	0	0	0	0	0	1	0	0	0	0	0	0	0	0	0	1	1	0	2	2	0	0	1	1	0	0	0	0	1	0	1	0	2	1	0	1	1	0	0	30	6	3	3
1	2	1005	1	0	57.38	0	0	0	1	1	1	1	0	0	0	0	0	0	1	0	0	1	0	0	2	2	0	0	1	1	0	0	0	0	1	0	0	0	1	0	1	1	1	0	0	26	10	3	1
1	1	1005	1	0	55.8	0	0	1	0	0	0	1	0	0	0	0	1	0	0	0	0	0	0	0	2	2	0	0	1	3	0	0	0	0	0	1	0	0	1	0	1	1	1	0	0	27	18	3	3
2	4	1005	1	0	67.7	1	0	0	1	0	0	0	0	0	0	0	1	0	0	0	0	0	0	0	2	2	0	1	0	2	0	0	0	0	0	0	1	0	1	0	1	1	1	0	0	33	6	3
1	1	1005	0	0	74.45	1	1	0	0	0	0	0	0	0	0	0	1	0	0	0	0	0	0	0	2	2	0	0	1	1	0	0	0	0	1	0	0	0	1	0	0	1	0	0	0	30	4	3
1	4	1005	1	0	67.2	1	1	1	1	0	0	0	0	0	0	0	0	0	0	0	0	0	0	0	2	2	0	1	1	2	0	0	0	0	0	1	0	0	1	0	1	1	1	0	0	35	5	3	2
1	2	1005	5	1	57.32	0	0	1	1	1	0	1	0	0	0	0	1	0	0	0	0	0	0	0	2	1	0	1	0	3	0	0	0	0	1	0	0	0	1	0	1	1	1	0	0	26	4	3	1
1	2	1005	4	1	62.18	1	1	1	1	0	0	0	0	0	0	0	0	0	0	0	0	0	0	0	2	2	0	1	0	2	0	0	0	0	0	0	1	0	1	0	0	1	1	0	0	40	4	3	2
1	2	1005	2	0	55.46	0	0	1	1	0	1	99	1	99	99	99	1	99	1	1	0	0	0	0	2	2	0	0	1	1	0	0	0	0	1	0	0	0	1	0	0	1	1	0	0	29	6	3	1
1	1	1005	1	0	73.36	1	1	1	1	99	1	0	0	1	0	0	0	0	1	0	0	0	0	0	1	2	0	1	1	1	0	0	0	0	0	0	1	0	1	0	0	0	0	0	0	31	5	3	2
1	1	1005	1	0	47.87	0	1	1	99	99	1	99	1	99	99	99	0	99	1	0	0	0	0	0	2	2	0	0	1	2	0	0	0	0	1	0	0	0	1	0	99	1	0	1	0	34	19	3	1
1	2	1005	4	1	60.42	1	0	1	1	0	0	0	0	0	0	0	0	0	0	0	0	0	0	0	2	2	0	1	0	3	0	0	0	0	1	1	0	0	2	1	1	2	1	1	0	39	11	3	1
1	2	1005	6	1	69.72	1	1	99	99	99	99	99	99	99	99	99	1	99	99	0	0	0	0	0	2	2	0	1	0	1	0	0	0	0	1	1	1	0	3	1	0	3	2	1	0	21	3	3	2
2	2	1005	2	0	63.72	1	0	1	0	0	0	0	0	0	0	0	0	0	0	0	0	0	0	0	2	2	0	0	1	2	0	0	0	0	1	0	0	0	1	0	1	2	2	0	0	35	4	3
1	2	1005	0	0	57.57	0	1	1	1	0	0	0	0	0	0	0	1	0	0	0	0	0	0	0	2	2	0	0	1	1	0	0	0	0	0	0	1	0	1	0	1	1	1	0	0	32	4	3	2
1	2	1005	0	0	52.62	0	0	1	0	0	1	1	0	0	0	0	1	0	0	1	0	0	1	0	2	2	0	0	1	1	0	0	0	0	0	0	1	0	1	0	1	3	3	0	0	30	7	3	1
1	2	1005	5	1	72.24	1	0	1	1	1	0	1	0	0	0	1	0	0	0	1	0	0	0	0	2	2	0	1	0	2	0	0	0	0	1	1	0	0	2	1	1	1	1	0	0	35	9	3	1
1	4	1005	0	0	56.09	0	0	1	1	0	0	0	0	0	0	0	1	0	0	0	0	0	1	0	2	2	0	0	1	1	0	0	0	0	1	0	1	0	2	1	0	1	1	0	0	21	8	3	2
1	4	1005	2	0	53.96	0	1	0	0	0	0	0	0	0	0	0	1	0	1	0	0	0	0	0	2	2	0	1	0	2	0	0	0	0	1	0	0	0	1	0	1	1	1	0	0	22	4	3	3
1	4	1005	2	0	62.37	1	1	1	1	1	0	0	0	0	0	0	0	0	1	0	0	0	0	0	2	2	0	0	1	1	0	0	0	0	1	1	0	0	2	1	0	1	1	0	0	34	8	3	2
1	1	1005	0	0	51.23	0	0	1	1	0	0	1	0	0	0	0	1	0	0	0	0	0	0	0	2	2	0	0	1	2	0	0	0	0	0	0	1	0	1	0	1	0	0	0	0	26	5	3	3
1	4	1005	0	0	50.32	0	1	1	1	1	0	0	0	0	0	0	0	0	0	0	0	0	0	0	2	2	0	0	1	1	0	0	0	0	0	0	1	0	1	0	1	1	1	0	0	27	12	3	3
2	4	1005	1	0	60.71	1	0	1	1	1	1	0	0	0	0	0	1	0	0	0	0	0	0	0	2	2	0	0	1	1	0	0	0	0	0	1	1	1	3	1	99	2	2	0	0	23	4	3	1
1	1	1005	1	0	68.34	1	1	1	1	0	0	0	0	0	0	0	0	0	1	0	0	0	0	0	2	2	0	0	1	1	0	0	0	0	1	0	0	0	1	0	0	1	1	0	0	25	4	3	1
2	4	1005	1	0	57.1	0	1	0	0	0	0	1	1	0	0	0	0	0	1	0	0	0	0	0	2	2	0	1	0	1	0	0	0	0	1	0	1	0	2	1	1	1	1	0	0	27	12	3	3
1	2	1005	2	0	49.83	0	0	0	0	1	0	0	1	0	0	0	1	0	0	0	0	0	0	1	2	2	0	0	1	1	0	0	0	0	1	0	1	0	2	1	1	1	1	0	0	26	16	3	2
1	2	1005	1	0	59.7	0	0	1	1	0	0	0	0	0	0	0	0	0	0	0	0	0	0	0	2	2	0	0	1	4	0	0	0	0	0	0	1	0	1	0	0	1	1	0	0	29	4	3	1
1	4	1005	1	0	73.91	1	1	99	1	0	0	1	0	0	0	0	0	0	1	1	0	0	0	0	2	2	0	0	1	2	0	0	0	0	1	0	0	0	1	0	0	1	1	0	0	29	5	3	2
1	1	1005	1	0	30.99	0	1	1	0	0	1	1	0	0	0	0	0	0	1	1	0	0	0	1	2	2	0	0	1	3	0	0	0	0	1	0	1	0	2	1	0	1	1	0	0	24	6	3	1
1	1	1005	1	0	48.59	0	1	1	1	0	0	0	0	0	0	0	1	0	0	0	0	0	0	0	2	2	0	0	1	1	0	0	0	0	1	0	1	0	2	1	0	1	1	0	0	19	3	3	2
1	4	1005	1	0	70.95	1	1	1	1	0	0	0	0	0	0	0	0	0	0	0	0	0	1	0	2	2	0	0	1	2	0	0	0	0	1	0	0	0	1	0	0	1	1	0	0	24	5	3	1
1	2	1005	1	0	67.78	1	1	0	1	0	1	0	1	0	0	0	1	0	0	0	0	0	0	1	2	2	0	0	1	1	0	0	0	0	1	1	0	0	2	1	1	2	2	0	0	43	6	3
1	2	1005	2	0	52.57	0	1	1	1	1	0	0	0	0	0	0	1	1	0	0	0	0	0	0	2	2	0	0	1	1	0	0	0	0	1	1	0	0	2	1	0	1	1	0	0	32	6	3
2	1	1005	1	0	58.02	0	0	1	0	0	0	0	0	0	0	0	1	0	0	0	0	0	1	0	2	2	0	0	1	1	0	0	0	0	1	0	0	0	1	0	1	1	1	0	0	21	10	3	1
1	2	1005	0	0	73.39	1	0	1	1	0	0	1	0	0	0	0	0	0	0	0	0	0	1	0	2	2	0	0	1	1	0	0	0	0	1	1	0	0	2	1	0	1	1	0	0	30	8	3	2
1	4	1005	1	0	57.63	0	1	1	1	1	1	0	0	0	0	0	1	0	0	0	0	0	1	0	2	2	0	0	1	1	0	0	0	0	1	0	0	0	1	0	1	1	1	0	0	28	11	3	3
1	1	1005	2	0	38.13	0	1	99	99	99	1	99	1	99	99	99	1	99	1	0	0	1	1	0	2	2	0	0	1	1	0	0	0	0	1	0	0	0	1	0	1	3	2	1	0	28	10	3
1	4	1005	2	0	53.05	0	0	1	1	1	1	99	1	99	99	99	0	99	99	0	0	0	0	0	2	2	0	0	1	1	0	0	0	0	0	1	1	0	2	1	0	0	0	0	0	24	8	3	3
1	2	1005	2	0	45.26	0	1	1	1	0	99	0	0	0	0	0	0	0	0	0	0	0	0	0	2	2	0	0	1	1	0	0	0	0	0	1	0	0	1	0	0	1	1	0	0	27	5	3	1
1	2	1005	2	0	58.97	0	0	1	1	0	1	1	0	0	0	0	1	0	0	0	0	0	0	1	2	2	0	1	0	2	0	0	0	0	0	1	0	0	1	0	0	2	2	0	0	34	5	3	1
1	2	1005	2	0	58.86	0	1	1	1	0	1	1	1	0	0	0	1	0	1	1	0	0	1	0	2	2	0	0	1	1	0	0	0	0	0	0	0	0	1	0	1	3	3	0	0	33	5	3	3
1	2	1005	2	0	58.97	0	1	1	1	0	0	0	0	0	0	0	0	0	0	0	0	0	0	0	2	2	0	0	1	2	0	0	0	0	1	0	0	0	1	0	0	1	0	0	0	27	6	3
1	1	1005	2	0	71.86	1	1	1	1	1	1	1	0	0	1	1	1	1	0	0	0	1	0	1	2	2	0	1	0	1	0	0	0	0	0	0	1	0	1	0	1	0	0	0	0	21	5	3	1
1	1	1005	2	0	64.26	1	0	1	1	0	0	0	0	0	0	0	0	0	0	0	0	0	0	0	2	2	0	1	0	2	0	0	0	0	1	0	0	0	1	0	1	0	0	0	0	18	7	3	1
1	4	1005	2	0	42.21	0	1	0	0	0	0	0	1	0	0	0	1	0	0	0	0	0	1	0	2	2	0	1	0	4	0	0	0	0	0	0	1	0	1	0	1	1	1	0	0	15	4	3	3
1	2	1005	2	0	61.45	1	0	1	1	0	0	0	0	0	0	0	0	0	0	0	0	0	0	0	2	2	0	0	1	2	0	0	0	0	1	0	0	0	1	0	1	0	0	0	0	24	12	3	2
1	2	1005	2	0	67.79	1	1	1	1	1	1	99	1	99	99	99	0	99	99	0	0	1	1	0	2	2	0	0	1	1	0	0	0	0	0	0	1	0	1	0	1	2	2	0	0	24	11	3	1
1	4	1005	2	0	55.12	0	1	99	0	0	0	0	1	0	0	0	0	0	1	0	0	0	0	0	2	2	0	0	1	2	0	0	0	0	0	0	1	0	1	0	1	1	1	0	0	28	5	3	1
1	2	1005	2	0	55.1	0	1	1	1	0	0	0	0	0	0	0	1	0	1	0	0	0	0	0	2	2	0	0	1	1	0	0	0	0	0	0	1	0	1	0	0	1	1	0	0	34	5	3	2
1	2	1005	2	0	52.01	0	1	1	0	0	0	1	0	0	0	0	0	0	0	0	0	0	0	0	2	2	0	0	1	2	0	0	0	0	1	0	1	0	2	1	0	1	1	0	0	24	3	3	1
1	2	1005	2	0	44.57	0	1	1	1	0	0	0	1	0	0	0	0	0	1	0	0	1	1	0	2	2	0	0	1	1	0	0	0	0	1	0	0	0	1	0	1	2	2	0	0	25	7	3	1
1	2	1005	2	0	63.07	1	0	0	1	0	0	0	0	0	0	0	1	0	0	0	0	0	0	0	2	2	0	0	1	1	0	0	0	0	1	0	0	0	1	0	1	2	1	0	1	24	11	3	3
1	2	1005	2	0	60.69	1	1	0	0	0	0	0	0	0	0	0	0	0	0	0	0	0	0	0	2	2	0	1	0	1	0	0	0	0	1	0	0	0	1	0	0	1	1	0	0	29	1	3
1	2	1005	2	0	64.55	1	0	0	1	0	1	0	0	0	0	0	0	0	0	0	0	0	0	0	2	2	0	0	1	2	0	0	0	0	1	0	0	0	1	0	1	2	1	0	1	30	6	3	1
1	4	1005	2	0	48.52	0	1	0	0	1	0	0	0	0	0	0	0	0	0	0	0	0	0	0	2	1	0	0	1	2	0	0	0	0	1	0	0	0	1	0	1	1	1	0	0	31	14	3	2
2	1	1005	2	0	63.03	1	0	1	1	1	0	0	0	0	0	0	1	0	0	1	0	0	0	0	2	2	0	1	0	1	0	0	0	0	0	1	0	0	1	0	1	1	0	0	0	23	3	3	1
1	4	1005	2	0	75.07	1	0	0	1	0	0	0	0	0	0	0	0	0	0	0	0	1	0	0	2	2	0	0	1	1	0	0	0	0	1	0	0	0	1	0	1	1	1	0	0	36	7	3	2
1	1	1005	0	0	70.01	1	0	1	0	1	0	0	0	0	0	0	1	0	0	0	0	0	0	0	2	2	0	0	1	1	0	0	0	0	1	0	0	0	1	0	1	1	1	0	0	30	10	3	1
1	2	1005	0	0	69.44	1	0	1	1	0	0	0	0	0	0	0	1	0	0	0	0	0	0	0	2	2	0	0	1	1	0	0	0	0	1	0	0	0	1	0	1	1	1	0	0	42	33	3	1
1	2	1005	0	0	40.51	0	0	1	0	0	0	1	0	0	0	0	0	0	0	0	0	0	0	0	2	2	0	0	1	1	0	0	0	0	0	0	1	0	1	0	0	1	1	0	0	25	4	3
1	2	1005	2	0	56.8	0	1	99	0	0	0	0	0	0	0	0	0	0	1	0	0	0	0	0	2	2	0	1	0	1	0	0	0	0	1	0	0	0	1	0	1	0	0	0	0	26	5	3
1	1	1005	1	0	42.35	0	1	1	0	0	1	0	0	0	0	0	1	0	0	0	0	0	0	0	2	2	0	0	1	1	0	0	0	0	1	0	0	0	1	0	1	1	1	0	0	27	6	2	1
2	4	1005	2	0	75.86	1	1	1	1	0	0	0	0	0	0	0	0	0	99	0	0	0	0	0	2	2	0	0	1	2	0	0	0	0	1	0	0	0	1	0	1	0	0	0	0	27	6	2	1
1	3	1005	2	0	65.85	1	0	1	1	1	1	99	1	99	99	99	0	99	99	0	0	0	0	0	2	2	0	0	1	1	0	0	0	0	0	0	0	0	1	0	0	1	1	0	0	29	7	2	1
2	4	1005	2	0	73.56	1	1	1	1	0	0	0	0	0	0	0	0	0	1	0	0	0	1	0	2	2	0	0	1	1	0	0	0	0	0	1	1	0	2	1	1	1	1	0	0	19	9	2	1
1	4	1005	2	0	42.72	0	1	1	1	0	99	0	0	0	0	0	0	0	99	0	0	0	0	0	2	2	0	0	1	1	0	0	0	0	1	0	0	0	1	0	0	1	1	0	0	24	12	2	3
2	2	1005	2	0	72.02	1	0	1	1	0	0	1	0	0	0	0	1	0	0	0	0	0	0	0	2	2	0	1	0	2	0	0	0	0	1	1	1	0	3	1	0	1	1	0	0	25	4	3
1	2	1005	2	0	68.09	1	1	1	0	1	1	0	0	0	0	0	0	0	1	1	0	0	0	0	2	2	0	0	1	3	0	0	0	0	1	1	1	0	3	1	1	1	1	0	0	25	10	3
1	1	1005	2	0	44.24	0	1	0	0	0	1	1	0	0	0	0	1	0	0	0	0	0	0	0	2	2	0	0	1	1	0	0	0	0	1	0	0	0	1	0	0	2	2	0	0	24	15	2	1
1	2	1005	0	0	61.61	1	0	1	1	0	0	1	0	0	0	0	1	0	99	0	0	0	0	0	2	2	0	0	1	1	0	0	0	0	1	0	0	0	1	0	0	1	1	0	0	28	6	2	1
1	2	1005	0	0	39.6	0	1	99	99	99	1	99	0	0	0	0	1	0	1	0	0	0	0	1	2	2	0	0	1	3	0	0	0	0	1	0	0	0	1	0	0	1	1	0	0	30	7	2	1
1	2	1005	0	0	60.96	1	1	1	1	0	1	0	0	0	0	0	1	0	0	0	0	0	0	0	2	2	0	0	1	1	0	0	0	0	1	1	1	0	3	1	1	0	0	0	0	29	27	2	2
1	2	1005	1	0	56.63	0	1	1	1	0	1	1	0	0	0	0	0	0	1	1	0	0	0	0	2	2	0	0	1	4	0	0	0	0	1	0	0	0	1	0	1	2	1	0	1	29	5	2	1
1	2	1005	1	0	53.1	0	0	1	1	0	0	1	0	0	0	0	1	0	1	1	0	0	0	0	2	2	0	0	1	1	0	0	0	0	1	0	0	0	1	0	0	1	0	1	0	34	13	2	1
1	2	1005	0	0	43.11	0	1	1	99	1	0	0	0	0	0	0	1	0	0	0	0	0	0	1	2	2	0	0	1	1	0	0	0	0	1	0	0	0	1	0	0	1	1	0	0	30	29	2	1
2	2	1001	10	1	61.39	1	0	1	1	1	0	1	0	0	0	0	0	0	1	0	0	0	1	0	2	2	0	1	0	1	0	0	0	0	1	0	0	0	1	0	0	1	0	0	0	40	10	2	2
1	2	1001	28	1	52.39	0	1	0	1	0	0	0	0	0	0	0	0	0	1	0	0	0	0	0	2	2	0	0	1	1	0	0	0	0	0	0	1	0	1	0	1	3	3	0	0	33	12	2	1
1	3	1001	27	1	49.02	0	1	0	0	0	0	1	1	0	0	0	0	0	1	0	0	0	0	0	2	2	0	0	1	1	0	0	0	0	1	0	0	0	1	0	0	1	1	0	0	29	6	2	1
1	2	1001	9	1	75.14	1	1	1	1	99	1	99	1	0	0	0	1	0	1	0	0	0	0	0	2	2	0	1	0	1	0	0	0	0	0	0	1	0	1	0	1	1	1	0	0	37	7	2	1
1	2	1001	2	0	60.77	1	1	1	0	0	0	0	1	0	0	0	0	0	0	0	0	0	1	1	2	2	0	1	0	3	0	0	0	0	1	0	0	0	1	0	0	1	1	0	0	24	6	2	1
1	1	1001	2	0	75.47	1	0	1	1	1	0	0	1	99	99	99	1	0	0	0	0	0	0	0	2	2	0	1	0	2	0	0	0	0	1	0	0	0	1	0	1	2	2	0	0	19	4	2	3
2	1	1001	2	0	67.67	1	0	1	1	1	0	1	1	0	0	0	0	0	0	1	0	1	0	1	2	2	0	1	0	1	0	0	0	0	1	0	0	0	1	0	1	3	3	0	0	21	4	2	1
2	1	1001	2	0	72.65	1	0	1	1	1	0	0	0	0	0	0	0	0	0	0	0	1	0	1	2	2	0	1	0	2	0	0	0	0	1	0	0	0	1	0	1	1	1	0	0	32	8	2	1
2	3	1001	2	0	72.06	1	0	1	1	1	1	0	1	0	0	0	0	0	0	0	0	0	1	0	2	2	0	0	1	1	0	0	0	0	0	1	0	0	1	0	1	2	2	0	0	38	5	2	3
2	1	1001	2	0	57.01	0	0	1	1	0	1	1	0	0	0	0	1	0	0	1	0	0	1	0	2	2	0	0	1	1	0	0	0	0	1	0	0	0	1	0	1	1	1	0	0	26	6	2	2
1	3	1001	2	0	60.08	1	0	1	1	1	1	0	0	0	0	0	0	0	0	0	0	0	0	0	2	2	0	0	1	1	0	0	0	0	0	0	1	0	1	0	0	1	1	0	0	29	4	2	2
1	3	1001	4	1	64.34	1	1	1	99	1	1	99	1	0	0	0	1	0	99	0	0	0	0	1	2	2	0	0	1	1	0	0	0	0	1	0	0	0	1	0	1	1	1	0	0	19	3	3	3
1	1	1001	8	1	42.18	0	0	1	99	1	1	1	0	0	0	0	1	0	1	1	0	0	1	1	2	2	0	1	0	2	0	0	0	0	1	0	0	0	1	0	0	1	1	0	0	30	7	3
1	3	1001	1	0	56.8	0	1	1	1	1	0	1	0	0	0	0	0	0	0	0	0	0	0	0	2	2	0	0	1	1	0	0	0	0	0	1	0	0	1	0	1	1	1	0	0	28	3	3
2	2	1001	2	0	74.77	1	1	1	1	1	0	0	0	0	0	0	1	0	0	0	0	0	0	0	2	2	0	0	1	3	0	0	0	0	0	1	0	0	1	0	1	1	1	0	0	24	7	2	1
1	3	1001	2	0	55.96	0	0	1	0	0	0	1	0	0	0	0	0	0	1	1	0	0	1	0	2	2	0	0	1	3	0	0	0	0	0	1	0	0	1	0	0	1	0	0	0	29	7	2	1
1	2	1001	3	0	43.23	0	0	1	1	1	1	0	0	0	0	0	0	0	0	1	0	0	1	1	2	2	0	0	1	2	0	0	0	0	1	0	0	0	1	0	1	1	1	0	0	18	4	2	1
1	1	1001	2	0	49.85	0	1	1	1	0	0	1	1	0	0	0	1	0	0	0	0	0	0	1	2	2	0	0	1	1	0	0	0	0	0	0	1	0	1	0	1	2	1	0	0	29	11	2	1
1	1	1001	2	0	29.69	0	1	99	0	0	99	0	1	0	0	0	1	0	0	0	0	0	0	1	1	2	0	0	1	2	0	0	0	0	1	0	0	0	1	0	0	1	1	0	0	18	8	2	1
1	3	1001	1	0	63.53	1	1	99	1	99	0	0	0	0	0	0	0	0	0	0	0	1	0	0	2	2	0	0	1	2	0	0	0	0	1	0	0	0	1	0	0	1	1	0	0	34	14	2	1
1	2	1001	57	1	85.77	1	1	1	0	1	0	1	0	0	0	0	1	0	1	1	0	0	1	0	2	2	0	0	1	2	0	0	0	0	0	1	0	0	1	0	1	2	2	0	0	22	14	2	2
1	1	1001	11	1	48.05	0	1	1	1	0	0	0	0	0	0	0	1	0	1	0	0	0	0	0	2	2	0	0	1	1	0	0	0	0	0	0	1	0	1	0	1	3	3	0	0	24	5	2	3
1	3	1001	16	1	55.33	0	1	0	0	0	0	0	0	0	0	0	1	0	0	0	0	99	0	1	2	2	0	0	1	2	0	0	0	0	0	0	1	0	1	0	1	1	1	0	0	21	12	2	2
1	3	1001	1	0	58.55	0	1	1	0	0	0	0	0	0	0	0	0	0	0	0	0	99	0	0	2	2	0	0	1	2	0	0	0	0	1	0	0	0	1	0	1	2	2	0	0	22	5	2	1
2	1	1001	0	0	66.44	1	0	1	1	1	0	0	1	0	0	0	1	0	1	0	0	1	1	1	1	1	0	1	0	2	0	0	0	1	1	0	0	0	1	0	1	2	2	0	0	34	8	3	2
1	1	1001	7	1	50.97	0	1	1	1	1	1	0	1	0	0	0	1	0	0	1	0	0	1	0	2	2	0	1	1	1	0	0	0	0	0	0	1	0	1	0	1	3	3	0	0	26	17	1	1
1	1	1001	7	1	68.53	1	1	1	1	0	1	1	0	0	0	0	0	0	1	1	0	0	0	0	2	2	0	1	0	2	0	0	0	0	0	1	0	0	1	0	0	1	1	0	0	34	7	1	1
1	3	1001	35	1	51.95	0	0	0	0	1	0	0	0	0	0	0	1	0	0	1	0	0	0	0	2	2	0	1	1	1	0	0	0	0	1	0	0	0	1	0	0	1	1	0	0	32	6	1	1
2	1	1001	31	1	48.09	0	0	1	1	0	1	1	0	0	0	0	1	0	1	0	0	0	0	1	2	2	0	0	1	1	0	0	0	0	1	0	0	0	1	0	0	1	1	0	0	27	11	1	2
1	1	1001	19	1	66.3	1	0	1	1	0	0	1	0	0	0	0	1	1	0	0	0	1	1	0	2	2	0	0	1	3	0	0	0	0	1	0	0	0	1	0	0	1	1	0	0	32	4	1	1
2	1	1001	19	1	66.25	1	0	1	1	1	1	1	1	0	0	0	1	0	0	1	0	1	1	0	2	2	0	0	1	2	0	0	0	0	0	1	0	0	1	0	1	1	1	0	0	25	10	1
2	3	1001	32	1	59.67	0	1	1	1	1	0	1	0	0	0	0	1	0	0	0	0	1	1	0	2	2	0	0	1	3	0	0	0	0	0	0	1	0	1	0	0	1	1	0	0	24	4	1	2
1	1	1001	6	1	55.36	0	1	0	1	1	0	0	1	0	0	0	0	0	1	0	0	1	1	1	2	2	0	1	0	2	0	0	0	0	0	0	1	0	1	0	1	2	2	0	0	26	10	1	1
2	3	1001	20	1	61.05	1	0	1	1	0	99	0	1	99	99	99	1	99	99	0	0	0	1	1	2	2	0	1	0	1	0	0	0	1	0	1	0	0	1	0	1	2	1	1	0	32	4	1	1
2	2	1001	3	0	62.4	1	1	1	1	1	1	0	0	0	0	0	0	0	99	0	0	0	0	1	2	2	0	0	1	2	0	0	0	0	0	0	1	0	1	0	1	2	0	2	0	24	16	1	1
1	3	1001	8	1	53.12	0	1	0	0	0	0	0	0	0	0	0	1	0	0	0	0	99	0	0	2	2	0	0	1	1	0	0	0	0	0	1	0	0	1	0	1	1	1	0	0	35	11	1	1
2	2	1001	22	1	38.53	0	1	1	1	0	1	1	1	0	0	0	0	0	1	0	0	1	1	1	2	2	0	1	0	1	0	0	0	0	1	0	0	0	1	0	0	1	0	0	0	25	13	1
1	1	1001	16	1	52	0	1	1	1	1	1	1	0	0	0	0	1	0	1	0	0	1	1	0	2	2	0	1	0	6	0	0	0	0	0	1	0	0	1	0	1	1	1	0	0	32	6	1	2
1	3	1001	39	1	56.41	0	1	1	1	0	1	0	0	0	0	0	1	0	0	0	0	0	1	1	2	1	0	1	0	1	0	0	0	0	1	1	1	0	3	1	1	2	2	0	0	17	8	1	2
2	3	1001	2	0	49.98	0	1	0	0	1	0	0	1	0	0	0	0	0	1	0	0	0	1	1	2	2	0	1	0	1	0	0	0	1	1	0	0	0	1	0	0	1	1	0	0	26	5	1	1
1	1	1001	2	0	51.51	0	1	1	1	1	0	0	0	0	0	0	1	0	0	0	0	0	0	0	2	2	0	0	1	1	0	0	0	0	0	1	0	0	1	0	99	1	1	0	0	31	7	1	3
2	2	1001	2	0	43.25	0	1	1	0	0	0	0	1	0	0	0	1	0	0	0	0	0	0	1	2	2	0	0	1	1	0	0	0	0	0	0	1	0	1	0	1	1	1	0	0	34	9	1	1
1	1	1001	9	1	58.14	0	1	1	1	0	0	0	0	0	0	0	0	0	1	0	0	0	0	0	2	2	0	0	1	1	0	0	0	0	1	0	0	0	1	0	0	2	2	0	0	27	6	1	1
1	1	1001	7	1	68.15	1	0	1	0	0	0	0	0	0	0	0	0	0	1	0	0	1	1	0	2	2	0	0	1	2	0	0	0	0	0	1	0	0	1	0	0	1	1	0	0	28	7	1	1
1	1	1001	25	1	69.65	1	0	0	1	1	0	1	0	0	0	0	0	0	0	1	0	1	1	0	2	2	0	1	0	1	0	0	0	0	0	0	1	0	1	0	1	1	1	0	0	35	8	1	1
1	3	1001	10	1	60.97	1	0	1	1	0	0	1	0	0	0	0	1	0	1	0	0	0	1	0	2	2	0	1	0	1	0	0	0	0	1	0	0	0	1	0	0	1	0	0	0	33	5	1	1
2	1	1001	50	1	50.22	0	1	1	1	1	0	0	0	0	0	0	1	0	1	0	0	0	0	0	2	2	0	0	1	2	0	0	0	0	0	1	0	0	1	0	1	1	1	0	0	24	8	1	1
1	1	1001	64	1	61.73	1	1	0	1	1	0	0	0	0	0	0	1	0	1	1	0	0	1	1	2	2	0	1	0	1	0	0	0	0	0	0	1	0	1	0	0	1	1	0	0	24	14	1	1
1	1	1001	11	1	48.54	0	1	0	1	1	1	0	1	0	0	1	0	0	0	0	0	0	0	0	2	2	0	1	0	1	0	0	0	0	1	0	0	0	1	0	1	1	1	0	0	24	4	1	2
1	2	1001	11	1	48.3	0	0	99	99	99	99	1	0	0	0	0	1	0	99	0	0	1	1	0	2	2	0	0	1	4	0	0	0	0	0	1	0	0	1	0	0	2	2	0	0	29	27	1	2
1	2	1001	64	1	63.75	1	0	1	1	0	1	1	1	0	0	1	0	0	1	1	0	0	1	0	2	2	0	1	0	1	0	0	0	0	1	0	0	0	1	0	1	2	2	0	0	32	7	1	2
1	1	1001	60	1	62.38	1	1	0	0	1	0	0	0	0	0	0	1	0	0	0	0	0	0	0	2	2	0	0	1	2	0	0	0	0	0	0	1	0	1	0	1	1	1	0	0	18	3	1	2
2	2	1001	11	1	63.12	1	1	0	0	0	0	1	0	0	0	0	1	0	1	1	0	0	1	0	2	2	0	0	1	2	0	0	0	0	1	0	0	0	1	0	0	1	0	0	0	23	8	1	2
1	3	1001	52	1	61.71	1	0	0	0	0	0	0	1	0	0	0	0	0	0	0	0	0	0	1	2	2	0	0	1	2	0	0	0	0	0	1	1	0	2	1	1	1	1	0	0	26	4	1	1
1	1	1001	2	0	54.75	0	1	1	1	1	0	1	0	0	0	0	1	0	1	1	0	0	1	0	2	2	0	0	1	2	0	0	0	0	0	0	1	0	1	0	0	1	1	0	0	27	3	1	1
1	2	1001	2	0	38.71	0	1	0	0	99	0	1	0	1	0	0	1	0	0	1	0	1	1	0	2	2	0	0	1	2	0	0	0	0	0	1	0	0	1	0	1	1	1	0	0	24	7	1	1
1	1	1001	3	0	49.74	0	1	1	1	1	0	1	0	0	0	0	1	0	1	1	0	1	0	0	1	2	0	0	1	1	0	0	0	0	0	0	1	0	1	0	1	1	1	0	0	24	8	1	1
1	1	1001	2	0	49.95	0	1	1	1	0	0	99	0	0	0	0	0	0	0	1	0	0	0	0	2	2	0	1	0	2	0	0	0	0	0	1	0	0	1	0	0	2	2	0	0	26	8	1	1
1	1	1001	3	0	88.51	1	1	0	1	99	0	0	0	0	0	1	0	0	0	0	0	1	0	0	2	2	0	0	1	1	0	0	0	0	0	0	1	0	1	0	1	1	1	0	0	24	10	1	1
1	2	1001	2	0	47.2	0	1	1	1	99	0	1	0	0	0	0	1	0	0	1	0	0	0	0	2	2	0	0	1	2	0	0	0	0	0	1	1	0	2	1	1	1	1	0	0	26	10	1
1	1	1001	2	0	66.13	1	1	1	1	0	0	1	0	0	0	0	0	0	0	1	0	0	1	0	2	2	0	0	1	3	0	0	0	0	1	0	0	0	1	0	1	1	1	0	0	23	11	1	1
1	1	1001	3	0	53.57	0	1	1	1	1	1	99	1	99	99	1	0	99	99	0	0	0	0	0	2	1	0	1	0	1	0	0	0	0	1	0	0	0	1	0	1	1	1	0	0	28	10	1	1
1	1	1001	4	1	52.77	0	1	0	1	1	1	99	1	0	0	99	0	99	1	1	0	0	1	1	2	2	0	1	0	1	0	0	0	0	0	0	1	0	1	0	1	3	3	0	0	35	8	1	1
2	3	1001	2	0	68.02	1	0	1	1	1	0	0	1	0	0	0	1	0	0	0	0	0	0	0	2	2	0	1	0	5	0	0	0	0	0	0	1	0	1	0	0	1	1	0	0	26	17	1	1
1	3	1001	2	0	54.63	0	1	1	1	1	1	1	0	0	0	0	1	0	0	1	0	0	0	0	2	2	0	0	1	1	0	0	0	0	0	0	1	0	1	0	0	1	1	0	0	26	12	1	2
1	3	1001	2	0	53.97	0	1	1	0	1	0	1	0	0	0	0	1	0	0	1	0	1	1	0	2	2	0	1	0	2	0	0	0	0	0	1	0	0	1	0	1	1	1	0	0	26	3	1	1
1	1	1001	2	0	80.8	1	1	1	0	0	99	0	0	0	0	1	0	0	0	0	0	1	1	1	2	2	0	1	0	2	0	0	0	0	0	1	0	0	1	0	1	2	2	0	0	25	5	1	1
2	1	1001	2	0	54.9	0	0	1	1	1	1	99	1	99	99	99	1	99	99	0	0	0	1	0	2	1	0	0	1	2	0	0	0	0	0	0	1	0	1	0	1	0	0	0	0	26	4	1	1
1	3	1001	2	0	58.98	0	0	1	1	99	1	1	0	0	0	0	0	0	1	1	0	0	1	0	2	2	0	0	1	2	0	0	0	0	0	1	0	0	1	0	1	1	1	0	0	22	9	1	1
1	2	1001	1	0	50.39	0	1	1	1	1	1	1	0	0	0	0	1	0	1	1	0	0	1	0	2	2	0	0	1	1	0	0	0	0	0	0	1	0	1	0	99	1	1	0	0	25	7	1	1
1	2	1001	3	0	71.26	1	1	1	1	1	0	1	1	0	0	0	0	0	0	0	0	0	1	0	2	2	0	1	0	2	0	0	0	0	0	0	1	0	1	0	1	3	3	0	0	25	3	1	3
1	3	1001	2	0	45.57	0	1	1	1	0	0	1	1	0	0	0	1	0	0	1	0	1	1	0	2	2	0	0	1	3	0	0	0	0	1	0	0	0	1	0	1	2	2	0	0	24	6	1	1
1	2	1001	2	0	54.57	0	1	1	1	1	0	0	0	0	0	0	1	0	99	0	0	0	0	0	2	2	0	0	1	1	0	0	0	0	0	1	0	0	1	0	1	1	1	0	0	30	14	3	1
1	3	1001	2	0	62.65	1	1	1	99	1	1	0	0	0	0	0	1	0	99	0	0	0	0	0	2	2	0	0	1	2	0	0	0	0	0	0	1	0	1	0	1	1	1	0	0	24	15	3
1	1	1001	2	0	66.3	1	1	1	1	1	1	1	1	0	0	0	1	0	1	1	0	0	1	0	2	2	0	0	1	2	0	0	0	0	0	1	0	0	1	0	0	1	1	0	0	30	8	3	2
1	3	1001	2	0	53.31	0	0	1	1	1	0	1	0	0	0	0	1	0	0	1	0	0	1	0	2	2	0	0	1	1	0	0	0	0	0	1	0	0	1	0	0	1	1	0	0	20	8	3	1
2	3	1001	2	0	62.73	1	0	1	1	1	1	1	1	0	0	1	1	0	0	0	0	0	0	0	2	1	0	1	0	1	0	0	0	0	1	0	0	0	1	0	1	2	2	0	0	25	6	3
2	3	1001	3	0	67.4	1	0	1	1	1	1	1	0	0	0	0	1	0	1	1	0	1	1	0	2	2	0	1	0	2	0	0	0	0	0	1	0	0	1	0	1	1	1	0	0	25	5	3	2
1	1	1001	3	0	64.96	1	1	0	0	0	0	1	0	0	0	0	0	0	1	1	0	0	1	0	2	2	0	0	1	2	0	0	0	0	0	0	1	0	1	0	0	1	0	1	0	20	8	3	2
1	2	1001	2	0	74.18	1	1	1	1	1	0	0	0	0	0	0	1	0	1	0	0	0	1	1	2	1	0	0	1	1	0	0	0	0	1	0	0	0	1	0	0	1	1	0	0	32	12	3
1	2	1001	2	0	44.48	0	1	1	1	0	0	1	0	0	0	1	1	0	0	1	0	0	1	0	2	1	0	1	0	1	0	0	0	0	0	0	1	0	1	0	0	1	0	1	0	24	7	2	3
1	1	1001	2	0	70.16	1	1	1	1	1	0	1	0	0	0	0	1	0	0	0	0	0	1	0	2	2	0	0	1	1	0	0	0	0	1	0	1	0	2	1	0	1	1	0	0	22	6	2	3
1	2	1001	6	1	74.74	1	1	1	1	1	0	0	0	0	0	0	0	0	0	0	0	0	0	0	2	2	0	1	0	2	0	0	0	0	0	1	0	0	1	0	0	1	1	0	0	29	4	2	3
1	2	1001	2	0	62.14	1	1	0	1	0	0	0	0	0	0	0	0	0	0	0	0	1	1	0	2	2	0	0	1	1	0	0	0	0	0	1	0	0	1	0	0	1	1	0	0	28	8	2	3
1	2	1001	2	0	70.55	1	0	1	1	0	0	0	0	0	0	0	0	0	0	0	0	1	0	0	2	2	0	0	1	1	0	0	0	0	0	0	1	0	1	0	1	1	1	0	0	22	6	2	3
1	3	1001	2	0	52.64	0	1	1	1	1	0	0	0	0	0	0	1	0	0	1	0	1	1	0	2	2	0	1	0	1	0	0	0	0	0	1	0	0	1	0	1	1	1	0	0	27	5	2	3
1	2	1001	2	0	66.6	1	1	0	0	0	0	1	0	0	0	0	0	1	1	0	0	0	1	0	2	2	0	0	1	3	0	0	0	0	0	0	0	1	1	0	1	1	1	0	0	30	6	1	1
1	2	1001	2	0	45.85	0	0	0	0	0	0	1	0	0	0	0	0	0	0	0	0	0	1	0	2	2	0	1	0	1	0	0	0	0	1	0	0	0	1	0	1	1	1	0	0	25	5	1	1
2	1	1001	1	0	57.45	0	0	0	1	0	0	1	0	0	0	0	1	0	1	0	0	0	1	1	2	2	0	0	1	2	0	0	0	0	0	0	1	0	1	0	0	1	1	0	0	28	9	1	1
1	3	1001	3	0	59.61	0	0	1	1	1	0	1	1	0	0	0	1	0	1	1	0	1	1	1	2	2	0	0	1	2	0	0	0	0	1	0	0	0	1	0	1	1	1	0	0	25	4	1	1
1	1	1001	3	0	53.33	0	1	1	1	1	1	1	0	0	0	0	1	0	1	0	0	1	0	0	2	2	0	0	1	3	0	0	0	0	0	0	1	0	1	0	1	2	2	0	0	22	6	1	1
2	2	1001	1	0	60.9	1	0	0	0	1	1	0	1	0	1	0	1	0	1	0	0	0	1	1	2	2	0	0	1	1	0	0	0	0	1	0	0	0	1	0	1	1	1	0	0	25	7	1	1
1	1	1001	2	0	58.01	0	1	1	1	0	0	1	0	0	0	0	0	0	1	1	0	0	1	0	2	2	0	0	1	1	0	0	0	0	1	0	0	0	1	0	1	1	1	0	0	30	7	1	1
2	2	1001	2	0	74.67	1	0	1	1	1	0	1	0	0	0	0	0	0	0	1	0	1	0	0	2	2	0	1	0	1	0	0	0	0	0	0	1	0	1	0	1	3	1	0	0	30	6	1	1
1	1	1001	2	0	30.45	0	1	0	0	0	0	0	0	0	0	0	1	0	1	0	0	0	0	0	2	2	0	1	0	1	0	0	0	0	1	0	1	0	2	1	0	2	2	0	0	16	17	1	1
1	2	1001	3	0	69.68	1	0	1	1	0	0	1	0	0	0	0	0	0	1	1	0	0	1	1	2	2	0	0	1	2	0	0	0	0	1	0	0	0	1	0	1	2	2	0	0	30	7	1	1
1	2	1001	2	0	64.37	1	0	1	1	1	0	0	0	0	0	0	1	0	0	0	0	1	1	0	2	2	0	0	1	1	0	0	0	0	1	0	0	0	1	0	0	1	1	0	0	22	3	1	1
2	3	1001	2	0	67.59	1	0	1	0	1	0	1	0	0	0	0	0	0	0	0	0	0	1	1	2	2	0	0	1	3	0	0	0	0	0	0	1	0	1	0	0	1	0	0	0	25	5	1	1
1	1	1001	2	0	35.43	0	1	1	1	0	0	1	0	0	0	0	1	0	1	1	0	0	0	0	2	2	0	1	0	2	0	0	0	0	0	0	1	0	1	0	1	2	0	0	0	24	15	1	1
1	1	1001	2	0	39.83	0	1	1	1	0	0	1	0	0	0	0	1	0	1	1	0	0	0	1	2	2	0	1	0	2	0	0	0	0	0	1	0	0	1	0	1	2	0	0	0	33	8	1	1
1	1	1001	5	1	48.82	0	1	1	1	0	0	1	1	0	0	0	1	0	1	1	0	0	1	1	2	2	0	0	1	2	0	0	0	0	1	0	0	0	1	0	0	1	1	0	0	38	18	1	1
2	3	1001	2	0	62.22	1	0	1	1	1	1	1	0	0	0	0	0	0	1	1	0	0	0	0	2	2	0	1	0	2	0	0	0	0	0	1	0	0	1	0	0	3	1	0	0	25	4	1	1
2	1	1001	6	1	72.76	1	0	1	1	0	1	0	0	0	0	0	1	0	0	0	0	0	1	0	2	2	0	0	1	3	0	0	0	0	1	0	0	0	1	0	1	3	2	0	0	35	11	1	1
1	3	1001	2	0	55.84	0	1	1	1	0	0	1	0	0	0	0	1	0	0	1	0	0	1	0	2	1	0	1	1	2	0	0	0	0	0	1	1	0	2	1	1	2	0	0	0	30	4	1	1
1	2	1001	33	1	71.89	1	1	1	1	1	0	1	0	0	0	0	0	0	0	0	0	0	0	0	2	2	0	0	1	1	0	0	0	0	1	0	0	0	1	0	1	0	0	0	0	20	5	1	1
1	1	1001	2	0	61.27	1	0	1	0	0	1	0	0	0	0	0	1	0	0	1	0	1	1	0	2	2	0	0	1	1	0	0	0	0	0	0	1	0	1	0	0	2	2	0	0	25	6	1	1
1	3	1001	3	0	48.26	0	1	1	1	0	0	0	0	0	0	0	1	0	0	0	0	0	0	0	2	2	0	1	0	2	0	0	0	0	0	1	0	0	1	0	0	1	1	0	0	26	4	1	2
1	3	1001	2	0	64.97	1	0	1	1	99	0	0	1	99	0	0	1	1	1	0	0	0	1	0	2	2	0	1	0	1	0	0	0	0	1	0	0	0	1	0	1	1	1	0	0	22	15	1	1
1	1	1001	2	0	58.02	0	1	1	1	1	1	1	0	0	0	0	1	0	1	1	0	0	1	0	2	2	0	0	1	3	0	0	0	0	0	0	1	0	1	0	1	1	1	0	0	25	6	1	1
2	3	1001	6	1	48.06	0	0	0	0	0	0	1	0	0	0	0	1	0	0	1	0	0	0	1	2	2	0	0	1	1	0	0	0	0	0	0	1	0	1	0	0	1	0	0	0	36	11	1	1
1	3	1001	2	0	60.01	1	1	1	1	1	0	0	0	0	0	0	1	0	0	0	0	0	1	0	2	2	0	0	1	1	0	0	0	0	0	0	1	0	1	0	0	0	0	0	0	25	10	1	1
1	3	1001	20	1	51.18	0	1	0	0	0	0	0	0	0	0	0	1	0	0	0	0	0	1	0	2	2	0	1	0	1	0	0	0	0	0	1	0	0	1	0	1	1	1	0	0	22	5	1	1
1	2	1001	3	0	78.17	1	1	1	1	0	0	1	0	0	0	0	1	0	0	1	0	0	0	0	2	2	0	1	0	1	0	0	0	0	0	0	1	0	1	0	1	3	3	0	0	17	6	1	1
1	3	1001	3	0	46.11	0	0	1	1	0	0	1	1	0	0	0	0	0	1	1	0	0	1	1	2	2	0	1	0	1	0	0	0	0	1	0	0	0	1	0	0	1	1	0	0	22	9	1	1
1	1	1001	2	0	53.76	0	0	1	1	1	0	0	0	1	0	0	0	1	1	0	0	0	1	0	2	2	0	1	0	1	0	0	0	0	0	0	1	0	1	0	1	1	1	0	0	32	9	1	1
1	3	1001	2	0	60.51	1	1	1	1	1	1	1	0	0	0	0	1	0	1	1	0	1	0	0	2	2	0	0	1	2	0	0	0	0	0	1	1	0	2	1	1	1	1	0	0	26	8	1	1
2	1	1001	3	0	77.23	1	1	1	1	0	0	1	1	0	0	0	0	0	0	0	0	0	1	0	2	2	0	0	1	1	0	0	0	0	1	0	0	0	1	0	1	2	2	0	0	27	9	1	1
1	1	1001	5	1	37.63	0	0	0	0	0	0	0	0	0	0	0	0	0	1	0	0	0	1	0	2	2	0	0	1	2	0	0	0	0	0	0	1	0	1	0	1	1	1	0	0	28	5	3
2	2	1001	2	0	49.46	0	1	0	0	0	1	0	0	1	0	0	0	0	0	0	0	0	0	0	2	2	0	0	1	4	0	0	0	0	0	0	1	0	1	0	0	1	0	0	0	19	9	3	3
1	3	1001	2	0	52.22	0	1	1	1	1	1	0	0	0	0	1	0	0	0	1	0	1	0	0	2	2	0	1	0	3	0	0	0	0	0	0	1	0	1	0	1	2	2	0	0	22	7	3	2
1	3	1001	2	0	56.18	0	0	1	0	0	1	0	0	0	0	0	1	0	0	0	0	0	1	0	2	2	0	0	1	2	0	0	0	0	1	1	1	0	3	1	1	2	2	0	0	21	9	3	1
1	2	1001	2	0	66.77	1	0	1	1	1	0	0	0	0	0	0	1	0	0	0	0	0	1	0	2	2	0	0	1	2	0	0	0	0	1	0	0	0	1	0	0	1	1	0	0	24	4	3	3
2	1	1001	3	0	59.93	0	0	1	1	1	1	1	0	0	0	0	1	0	0	1	0	0	1	0	2	1	0	1	0	2	0	0	0	0	1	0	0	0	1	0	0	1	0	0	0	27	13	3	3
2	1	1001	3	0	70.88	1	0	1	1	1	0	1	0	0	0	1	0	0	1	0	0	1	1	0	2	2	0	1	0	1	0	0	0	0	1	0	0	0	1	0	1	2	2	0	0	20	13	3	3
1	3	1001	2	0	56.48	0	1	1	1	1	0	1	1	0	0	0	0	0	0	1	0	0	1	0	2	1	0	1	0	1	0	0	0	0	1	1	0	0	2	1	0	1	0	0	0	30	5	3
2	2	1001	2	0	49.54	0	0	1	0	0	1	1	0	0	0	0	0	0	0	1	0	1	1	0	2	2	0	0	1	1	0	0	0	0	1	0	0	0	1	0	1	2	0	0	2	26	4	3	3
2	3	1001	1	0	73.59	1	0	1	1	1	0	0	1	0	0	0	0	1	0	1	0	1	1	1	2	2	0	0	1	1	0	0	0	0	1	1	0	1	3	1	1	1	1	0	0	27	7	3
2	1	1001	1	0	58.22	0	0	1	1	0	0	0	0	1	0	0	1	1	0	0	0	0	1	0	2	2	0	0	1	1	0	0	0	0	1	0	0	0	1	0	1	1	0	0	0	26	3	3
1	1	1001	16	1	61.23	1	1	99	1	99	0	1	0	0	0	0	1	0	1	1	0	0	0	0	2	2	0	0	1	2	0	0	0	0	0	1	0	0	1	0	1	1	1	0	0	30	5	3
2	1	1001	7	1	55.44	0	0	1	1	1	0	0	0	0	0	0	0	0	0	0	0	0	0	0	2	2	0	0	1	2	0	0	0	0	1	0	0	0	1	0	1	1	1	0	0	25	7	3	2
2	3	1001	2	0	60.59	1	0	1	1	1	0	0	0	0	0	0	0	0	0	0	0	0	0	0	2	2	0	1	0	1	0	0	0	0	1	0	0	0	1	0	0	1	1	0	0	28	11	3
2	4	1001	2	0	56.97	0	0	1	1	1	1	0	0	0	0	0	1	0	0	0	0	0	0	0	2	2	0	0	1	1	0	0	0	0	1	0	0	0	1	0	0	1	1	0	0	24	8	3
1	3	1001	4	1	62.63	1	0	0	1	0	0	1	0	0	0	0	1	0	0	0	0	0	0	1	2	2	0	1	0	1	0	0	0	0	1	0	0	0	1	0	0	3	1	0	0	27	3	3
2	1	1001	3	0	77.77	1	0	1	1	0	0	1	1	0	0	0	0	0	0	1	0	0	1	0	2	2	0	0	1	2	0	0	0	0	1	0	0	0	1	0	0	1	1	0	0	21	12	3	3
1	1	1001	2	0	51.01	0	0	1	1	0	0	1	0	0	0	0	1	0	0	1	0	0	0	0	2	2	0	1	0	1	0	0	0	0	1	0	0	0	1	0	0	2	0	0	0	34	3	3
1	3	1001	2	0	72.54	1	0	99	99	0	0	1	1	0	0	0	0	0	1	1	0	0	0	0	2	2	0	0	1	2	0	0	0	0	1	0	0	0	1	0	0	1	0	0	0	23	11	3	2
2	1	1001	3	0	68.21	1	0	1	0	1	0	1	0	0	0	1	1	0	0	1	0	1	1	0	2	2	0	1	0	1	0	0	0	0	0	1	0	0	1	0	0	1	1	0	0	21	4	3	3
2	2	1001	3	0	74.98	1	0	1	1	1	0	1	0	0	0	1	0	0	0	1	0	0	0	0	2	2	0	1	0	2	0	0	0	0	0	0	1	0	1	0	1	3	1	0	0	27	9	3
1	2	1001	2	0	44.61	0	1	1	1	0	0	1	0	0	0	1	1	0	0	1	0	1	1	0	2	2	0	0	1	2	0	0	0	0	0	0	1	0	1	0	0	2	0	0	0	31	6	3
2	1	1001	2	0	61.7	1	0	1	1	1	1	1	0	0	0	0	1	0	0	1	0	0	0	0	2	2	0	1	0	1	0	0	0	0	0	1	0	0	1	0	1	2	0	0	0	39	9	3
1	1	1001	2	0	61.51	1	1	1	1	1	1	1	1	0	0	0	1	99	1	1	1	1	1	0	2	2	0	1	1	2	0	0	0	0	0	0	1	0	1	0	1	3	3	0	0	30	9	3	3
1	2	1001	4	1	63.7	1	1	1	1	99	1	1	1	0	0	0	1	0	0	1	0	1	1	0	2	2	0	1	1	1	0	0	0	0	1	0	0	0	1	0	1	3	3	0	0	26	24	3	2
2	1	1001	1	0	74.83	1	0	1	1	1	1	1	1	0	0	0	0	0	0	1	0	0	1	1	2	2	0	1	0	1	0	0	0	0	1	0	0	0	1	0	0	1	1	0	0	22	9	3	3
1	2	1001	9	1	44.59	0	1	1	1	0	1	0	0	0	0	0	1	0	1	0	0	0	1	1	2	2	0	0	1	3	0	0	0	0	0	1	0	0	1	0	1	1	0	0	0	26	5	3	3
1	1	1001	3	0	49.99	0	1	1	1	99	0	0	0	0	0	0	1	0	0	0	0	0	1	1	1	2	0	0	1	2	0	0	0	0	0	0	1	0	1	0	0	1	1	0	0	29	5	3	2
2	2	1001	2	0	53.55	0	0	1	0	0	0	0	0	0	0	0	1	0	0	0	0	0	0	0	2	2	0	0	1	1	0	0	0	0	1	0	0	0	1	0	0	1	1	0	0	26	8	3
1	1	1001	9	1	69.95	1	1	1	99	99	1	99	0	0	0	0	0	0	1	0	0	1	1	0	2	2	0	1	0	2	0	0	0	0	0	0	1	0	1	0	1	0	0	0	0	24	4	3	3
1	3	1001	3	0	55.48	0	1	0	1	1	1	0	0	0	0	0	1	0	0	0	0	0	0	0	2	2	0	0	1	3	0	0	0	0	0	0	1	0	1	0	0	0	0	0	0	24	12	3	1
1	2	1001	1	0	63.44	1	1	1	1	99	1	1	0	0	0	0	1	0	1	1	0	0	0	0	2	2	0	0	1	1	0	0	0	0	0	1	0	0	1	0	0	1	1	0	0	29	23	3	3
1	2	1001	2	0	71.34	1	1	1	1	1	0	0	0	0	0	0	0	0	0	1	0	0	1	0	2	2	0	0	1	4	0	0	0	0	1	0	0	0	1	0	1	0	0	0	0	29	7	3	1
1	1	1001	1	0	58.51	0	1	99	99	99	1	1	1	0	0	0	0	0	1	1	0	0	0	0	2	2	0	0	1	2	0	0	0	0	0	0	1	0	1	0	1	2	2	0	0	27	10	3
2	3	1001	2	0	67.69	1	0	1	0	1	0	1	0	0	0	0	0	0	0	1	0	0	1	0	2	2	0	0	1	1	0	0	0	0	0	0	1	0	1	0	1	2	2	0	0	36	7	3	1
1	1	1001	4	1	51.59	0	1	0	0	0	0	1	1	0	0	0	1	0	0	1	0	0	0	0	2	2	0	0	1	1	0	0	0	0	0	0	1	0	1	0	99	1	0	0	0	24	3	3
2	1	1001	23	1	61.92	1	1	0	1	0	1	0	1	0	0	0	1	0	0	0	0	0	1	0	2	2	0	0	1	1	0	0	0	0	1	0	0	0	1	0	1	0	0	0	0	25	3	3
2	1	1001	2	0	77.31	1	1	99	1	0	0	1	1	0	0	0	0	0	0	1	0	1	1	0	2	2	0	0	1	1	0	0	0	0	0	0	1	0	1	0	0	1	1	0	0	29	6	3	2
2	2	1001	2	0	65.72	1	0	99	99	99	99	0	0	0	0	0	0	0	0	0	0	1	0	1	2	2	0	0	1	1	0	0	0	0	1	0	0	0	1	0	0	1	0	1	0	34	5	3
1	3	1001	2	0	70.4	1	1	1	1	1	1	1	1	99	99	0	0	99	1	1	0	1	1	0	2	2	0	0	1	1	0	0	0	0	0	0	1	0	1	0	0	1	0	0	0	26	4	3	3
2	2	1001	2	0	74.07	1	0	1	1	0	0	1	0	0	0	0	0	0	0	1	0	0	0	0	2	2	0	1	1	1	0	0	0	0	0	0	1	0	1	0	1	1	1	0	0	34	10	3	1
2	1	1001	2	0	64.37	1	0	1	1	0	1	0	0	0	0	0	1	0	1	1	0	0	0	1	2	2	0	0	1	2	0	0	0	0	1	0	0	0	1	0	0	0	0	0	0	23	8	3	1
1	3	1001	2	0	52.35	0	0	99	1	0	1	0	0	0	0	0	0	0	0	1	0	0	1	1	2	2	0	0	1	3	0	0	0	0	0	0	1	0	1	0	1	2	2	0	0	38	12	3	2
1	3	1001	2	0	74.04	1	1	1	1	1	1	1	0	0	0	1	1	1	0	0	0	0	0	1	2	2	0	0	1	2	0	0	0	0	0	0	1	0	1	0	1	3	3	0	0	30	6	3	2
1	2	1001	4	1	64.04	1	0	0	0	0	0	0	1	0	0	0	0	0	0	0	0	0	0	1	2	2	0	0	1	1	0	0	0	0	1	0	0	0	1	0	99	2	2	0	0	24	32	3	2
1	3	1001	5	1	61.04	1	1	1	1	0	0	0	0	0	0	0	0	0	0	0	0	0	1	1	2	2	0	0	1	1	0	0	0	0	1	0	0	0	1	0	0	1	1	0	0	33	9	3	2
1	3	1001	2	0	49.72	0	1	1	1	99	1	1	0	0	0	0	1	0	1	1	0	0	1	1	1	2	0	1	0	1	0	0	0	0	0	1	0	0	1	0	0	2	2	0	0	25	5	3
1	1	1001	2	0	73.39	1	1	0	0	0	0	1	0	0	0	0	1	0	0	0	0	0	0	1	2	2	0	0	1	2	0	0	0	0	0	0	1	0	1	0	0	1	1	0	0	27	6	3	1
1	3	1001	2	0	53.99	0	0	1	1	1	1	1	1	0	0	0	1	0	1	0	0	0	1	1	2	2	0	0	1	2	0	0	0	0	0	0	1	0	1	0	0	1	1	0	0	27	8	3	2
2	3	1001	2	0	60.46	1	0	1	1	0	0	0	0	0	0	0	1	0	0	0	0	0	1	1	2	2	0	1	0	1	0	0	0	0	0	1	0	0	1	0	99	1	1	0	0	26	8	3	3
1	3	1001	2	0	59.95	0	0	0	0	1	0	0	0	1	0	0	1	0	0	0	0	0	0	1	1	2	0	1	1	1	0	0	0	0	0	0	1	0	1	0	0	2	2	0	0	24	3	3	2
2	3	1001	2	0	51.38	0	0	1	0	0	0	1	0	0	0	0	0	0	0	0	0	0	0	1	2	2	0	0	1	1	0	0	0	0	1	0	0	0	1	0	99	1	1	0	0	34	6	3	3
1	3	1001	2	0	65.41	1	0	1	1	1	0	1	0	1	0	0	0	0	0	0	0	0	0	1	2	2	0	1	0	1	0	0	0	0	0	1	0	0	1	0	99	0	0	0	0	24	3	3	2
1	2	1001	2	0	71.55	1	1	99	1	0	0	0	0	0	0	0	0	0	0	1	0	0	1	0	2	2	0	0	1	1	0	0	0	0	0	1	0	0	1	0	1	1	1	0	0	30	6	3	2
1	3	1001	2	0	58.72	0	0	1	1	1	1	0	0	0	0	0	1	0	0	0	0	1	1	0	2	2	0	0	1	1	0	0	0	0	1	0	0	0	1	0	0	2	0	0	2	22	5	3	3
1	1	1001	2	0	51.88	0	1	1	1	1	0	0	0	0	0	0	1	0	1	1	0	0	1	1	2	2	0	0	1	1	0	0	0	0	0	0	1	0	1	0	1	1	0	0	0	20	6	3	2
1	3	1001	2	0	50.97	0	1	1	1	1	1	0	1	0	0	0	1	0	0	1	0	0	1	0	2	2	0	1	1	1	0	0	0	0	0	1	0	0	1	0	1	2	2	0	0	25	6	3	2
1	1	1001	2	0	50.35	0	1	0	0	0	0	0	0	0	0	0	1	0	99	0	0	0	0	0	2	2	0	0	1	2	0	0	0	0	0	0	1	0	1	0	0	1	1	0	0	22	3	3
1	3	1001	2	0	52.97	0	1	0	1	0	1	0	0	0	0	0	1	0	0	1	0	0	1	1	2	2	0	0	1	2	0	0	0	0	0	1	0	0	1	0	99	2	0	1	0	22	9	3	2
1	3	1001	2	0	68.34	1	0	1	1	1	0	1	0	0	0	0	1	0	0	0	0	0	0	1	2	2	0	0	1	1	0	0	0	0	1	0	0	0	1	0	1	1	1	0	0	19	8	3	3
1	3	1001	2	0	65.06	1	1	1	1	1	0	1	0	1	0	0	1	0	0	1	0	0	1	1	2	2	0	1	0	3	0	0	0	0	0	1	0	0	1	0	99	1	1	0	0	25	7	3
1	2	1001	2	0	44.13	0	1	1	1	0	1	0	99	0	0	0	1	0	0	1	0	0	1	1	2	2	0	0	1	2	0	0	0	0	1	0	0	0	1	0	1	1	1	0	0	25	4	3	3
1	1	1001	4	1	55.05	0	1	99	99	99	99	99	99	99	99	99	1	99	99	0	0	99	99	0	2	2	0	0	1	1	0	0	0	0	1	0	0	0	1	0	1	2	2	0	0	35	6	3	3
1	2	1001	1	0	47.12	0	1	1	0	0	0	0	1	0	0	0	1	0	0	0	0	1	1	1	2	2	0	0	1	1	0	0	0	0	1	0	0	0	1	0	99	1	1	0	0	31	5	3
1	2	1001	1	0	42.03	0	0	0	1	0	1	1	0	0	0	0	1	0	1	0	0	1	1	0	2	2	0	0	1	1	0	0	0	0	0	0	1	0	1	0	99	2	2	0	0	35	12	3
1	2	1001	1	0	65.53	1	1	0	1	0	1	0	0	0	0	0	1	0	0	1	0	0	0	0	2	2	0	1	0	4	0	0	0	0	1	1	0	0	2	1	99	3	3	0	0	31	9	3	3
2	3	1001	2	0	71.84	1	1	0	0	0	0	0	0	0	0	0	1	0	0	0	0	0	0	0	2	2	0	1	0	1	0	0	0	0	1	0	0	0	1	0	0	1	1	0	0	26	8	3	2
2	1	1001	2	0	55.11	0	0	1	1	1	0	1	0	0	0	0	1	0	0	1	0	1	1	0	2	2	0	0	1	2	0	0	0	0	1	0	0	0	1	0	1	2	0	0	0	25	6	3
1	1	1001	2	0	62.84	1	0	1	1	1	0	1	0	0	0	0	1	0	0	1	0	1	1	0	2	2	0	0	1	2	0	0	0	0	1	0	0	0	1	0	0	1	1	0	0	31	8	3	2
1	3	1001	2	0	68.53	1	1	1	1	0	1	1	0	0	0	0	0	0	1	1	0	0	0	0	2	2	0	1	0	3	0	0	0	0	1	1	0	0	2	1	99	5	4	0	0	33	10	3
1	2	1001	2	0	54.96	0	1	1	0	1	0	0	0	0	0	0	1	0	0	0	0	0	1	1	2	2	0	0	1	2	0	0	0	0	1	0	0	0	1	0	1	0	0	0	0	26	4	3	3
1	3	1001	2	0	54.45	0	1	1	1	1	0	1	0	0	0	0	1	0	0	1	0	0	1	1	2	2	0	1	0	2	0	0	0	0	0	0	1	0	1	0	1	2	2	0	0	25	8	3
2	1	1001	2	0	59.32	0	0	1	1	1	1	0	0	0	0	0	1	0	0	0	0	1	0	1	2	2	0	0	1	2	0	0	0	0	1	0	0	0	1	0	1	1	1	0	0	30	4	3
1	2	1001	2	0	70.83	1	1	0	1	1	1	1	0	0	0	0	1	0	1	0	0	0	1	0	2	2	0	1	0	2	0	0	0	0	1	1	0	0	2	1	99	2	0	0	0	27	6	3	2
1	3	1001	11	1	77.68	1	1	99	1	0	0	1	1	0	0	0	0	0	1	1	0	0	1	0	2	2	0	0	1	3	0	0	0	0	1	0	1	0	2	1	0	0	0	0	0	30	4	3	3
1	1	1001	10	1	75.44	1	0	1	1	1	1	0	1	0	0	0	0	0	1	1	0	0	1	0	2	2	0	0	1	1	0	0	0	0	1	0	0	0	1	0	0	0	0	0	0	33	6	3	3
2	2	1001	2	0	65.73	1	0	0	0	1	1	0	0	0	0	0	0	0	1	1	0	1	1	0	2	2	0	1	0	1	0	0	0	0	1	0	0	0	1	0	1	1	1	0	0	32	8	3	2
2	1	1001	2	0	61.73	1	0	0	1	1	1	1	0	0	0	0	1	0	0	0	1	0	0	1	2	2	0	1	0	2	0	0	0	0	0	1	0	0	1	0	99	1	0	0	0	22	5	3	3
2	1	1001	2	0	57.6	0	0	0	1	0	0	0	0	0	0	0	0	0	1	1	0	1	1	1	2	2	0	0	1	2	0	0	0	0	1	1	0	0	2	1	99	3	3	0	0	23	4	3	3
2	3	1001	2	0	65.63	1	1	1	1	99	0	0	0	0	0	0	0	0	0	0	0	0	0	0	2	2	0	0	1	2	0	0	0	0	0	1	0	0	1	0	99	1	1	0	0	26	8	3	2
2	3	1001	2	0	75.44	1	1	1	1	0	1	0	0	0	0	0	0	0	0	0	0	0	0	0	2	2	0	1	0	2	0	0	0	0	1	0	0	0	1	0	1	1	1	0	0	25	4	3	2
2	1	1001	5	1	63.09	1	1	1	1	0	0	1	99	0	0	0	1	0	0	0	0	0	0	0	2	2	0	0	1	2	0	0	0	0	1	0	0	0	1	0	0	1	1	0	0	35	5	3
1	2	1001	9	1	62.18	1	0	1	0	1	1	1	1	0	0	0	1	0	0	1	0	0	1	0	2	2	0	1	0	2	0	0	0	0	1	0	0	1	2	1	1	0	0	0	0	24	10	3	3
1	1	1001	2	0	74.65	1	1	1	1	0	0	1	99	0	0	0	1	0	0	1	0	0	1	0	2	2	0	0	1	2	0	0	0	0	0	0	1	0	1	0	0	1	1	0	0	29	10	3	1
1	1	1001	2	0	43.17	0	1	1	1	99	99	1	99	0	0	0	1	0	0	0	0	0	1	0	2	1	0	0	1	1	0	0	0	0	1	1	1	0	3	1	1	1	1	0	0	25	15	3
1	1	1001	2	0	64.96	1	1	1	1	1	0	1	1	0	0	0	1	0	0	0	0	1	1	0	2	1	0	0	1	2	0	0	0	0	1	0	0	0	1	0	0	1	0	0	0	25	6	3
1	3	1001	2	0	77.71	1	1	99	1	99	0	1	99	0	0	0	0	0	0	0	0	0	0	0	2	2	0	0	1	2	0	0	0	0	1	0	1	0	2	1	1	0	0	0	0	20	6	3	2
1	1	1001	2	0	54.77	0	1	1	1	1	1	1	1	0	0	0	1	0	0	0	0	0	1	0	2	2	0	0	1	2	0	0	0	0	1	0	1	0	2	1	1	2	2	0	0	34	7	3	2
2	2	1001	3	0	71.05	1	1	0	1	0	0	0	99	0	0	0	1	0	0	0	0	0	0	0	2	2	0	0	1	2	0	0	0	0	0	1	0	0	1	0	0	0	0	0	0	27	10	3	3
2	3	1001	4	1	65.13	1	0	1	1	1	0	1	1	0	0	0	0	1	1	0	0	1	1	0	2	2	0	1	1	2	0	0	0	0	1	1	0	0	2	1	1	3	2	0	0	23	7	3	3
1	1	1001	2	0	46.83	0	0	1	1	0	1	1	1	0	0	0	0	0	1	0	0	0	1	0	2	1	0	0	1	2	0	0	0	0	1	1	1	0	3	1	0	2	1	0	0	35	5	3	1
1	2	1001	3	0	73.6	1	1	1	1	1	0	1	1	0	0	0	1	0	1	0	0	0	1	0	2	2	0	0	1	2	0	0	0	0	1	0	1	0	2	1	0	1	1	0	0	30	3	3	1
1	2	1001	2	0	44.42	0	1	1	1	0	0	1	0	0	0	1	1	0	0	0	0	0	1	0	2	1	0	1	0	2	0	0	0	0	1	0	1	0	2	1	1	2	2	0	0	22	3	3	3
2	1	1001	7	1	68.1	1	0	1	1	1	0	0	0	0	0	1	1	0	0	0	0	1	1	1	2	1	0	1	0	2	0	0	0	0	1	0	0	0	1	0	1	1	1	0	0	30	9	3	3
1	3	1001	2	0	61.24	1	1	0	0	1	0	0	1	0	0	0	0	0	0	0	0	0	1	0	2	2	0	0	1	2	0	0	0	0	1	1	0	0	2	1	1	0	0	0	0	24	7	3
2	3	1001	3	0	64.24	1	0	1	1	0	99	1	99	0	0	0	1	0	0	0	0	0	1	0	2	2	0	1	0	4	0	0	0	0	1	0	0	0	1	0	0	0	0	0	0	28	6	3	3
2	1	1001	2	0	68.95	1	0	0	1	1	0	99	1	0	0	0	0	0	0	0	0	0	0	0	2	2	0	1	0	2	0	0	0	0	1	0	0	0	1	0	0	1	1	0	0	29	7	3	3
1	1	1001	5	1	51.13	0	1	99	0	0	0	99	99	0	0	0	1	0	0	1	0	1	1	0	2	1	0	0	1	2	0	0	0	0	1	1	0	0	2	1	0	1	1	0	0	24	6	3	3
1	1	1001	2	0	58.43	0	1	1	1	1	0	1	0	0	0	0	1	0	1	1	0	0	0	0	2	1	0	0	1	2	0	0	0	0	0	0	1	0	1	0	0	1	1	0	0	27	8	3	2
1	1	1001	2	0	59.79	0	1	0	1	99	99	99	99	0	0	0	1	0	0	0	0	1	0	0	2	2	0	0	1	2	0	0	0	0	1	1	1	0	3	1	1	3	0	1	0	26	9	3	2
1	2	1001	3	0	57.23	0	1	1	1	0	1	1	1	0	0	0	1	0	1	0	0	0	0	1	2	2	0	0	1	1	0	0	0	0	1	1	0	0	2	1	1	1	1	0	0	20	5	3	2
1	2	1001	2	0	52.31	0	1	1	0	99	0	1	0	0	0	0	1	0	0	0	0	1	1	0	2	2	0	0	1	1	0	0	0	0	1	0	0	0	1	0	0	1	1	0	0	24	7	3	2
1	1	1001	3	0	74.4	1	1	1	1	99	0	0	99	0	0	0	1	0	0	0	0	1	0	0	2	2	0	0	1	2	0	0	0	0	1	0	0	0	1	0	1	0	0	0	0	34	10	3
1	1	1001	2	0	59.13	0	0	1	1	1	0	1	1	99	99	99	1	99	1	1	0	1	1	0	2	2	0	1	0	2	0	0	0	0	0	1	0	0	1	0	1	1	1	0	0	26	5	3
1	1	1001	2	0	54.83	0	1	1	1	1	1	1	0	0	0	0	1	0	1	1	0	0	1	0	2	2	0	0	1	1	0	0	0	0	1	0	0	0	1	0	0	1	1	0	0	26	4	3	3
1	1	1001	2	0	50.84	0	1	99	99	99	99	0	0	0	0	0	1	0	99	0	0	1	1	0	2	2	0	0	1	2	0	0	0	0	1	0	0	0	1	0	99	1	0	0	0	26	7	3	3
2	3	1001	2	0	51.46	0	0	1	0	0	0	1	0	0	0	0	1	0	0	1	0	0	0	1	2	2	0	1	0	2	0	0	0	0	0	0	1	0	1	0	99	2	2	0	0	23	10	3
1	1	1001	2	0	74.59	1	1	1	1	0	0	1	0	0	0	0	1	0	0	0	0	0	1	0	2	2	0	0	1	1	0	0	0	0	1	0	0	0	1	0	1	1	1	0	0	27	4	3
2	2	1001	2	0	23.73	0	0	0	0	1	0	0	0	0	0	0	1	0	0	0	0	0	1	0	2	2	0	1	0	1	0	0	0	0	0	1	0	0	1	0	1	1	0	0	0	28	12	3
2	2	1001	2	0	23.8	0	0	0	0	1	0	0	0	0	0	0	1	0	0	1	0	0	0	0	2	2	0	1	0	2	0	0	0	0	1	0	0	0	1	0	99	1	1	0	0	22	10	3	3
1	2	1001	2	0	75.3	1	1	0	0	0	0	0	0	0	0	0	0	0	0	1	0	0	0	0	2	2	0	0	1	1	0	0	0	0	0	0	1	0	1	0	0	1	1	0	0	29	6	3
1	1	1001	3	0	61.43	1	0	1	1	0	0	1	0	0	0	0	0	0	0	1	0	0	0	0	2	2	0	1	0	2	0	0	0	0	1	0	0	0	1	0	99	1	1	0	0	34	7	3	3
2	1	1001	3	0	61.56	1	0	1	1	1	1	1	0	1	0	0	0	0	0	0	0	1	1	1	2	2	0	0	1	2	0	0	0	0	0	1	0	0	1	0	0	0	0	0	0	26	3	3	3
1	3	1001	2	0	65.82	1	1	0	1	1	1	1	0	0	0	0	0	0	1	1	0	0	1	1	2	2	0	0	1	1	0	0	0	0	1	0	0	0	1	0	1	1	1	0	0	30	5	3	2
1	2	1001	2	0	67.23	1	1	0	1	1	0	1	1	0	0	0	1	0	0	0	0	1	1	0	2	1	0	1	0	1	0	0	0	0	1	0	1	1	3	1	1	2	2	0	0	26	7	3
1	3	1001	2	0	62.97	1	1	99	0	0	99	0	99	99	99	99	1	99	99	0	0	0	99	0	2	2	0	0	1	1	0	0	0	0	1	0	0	0	1	0	1	1	1	0	0	25	7	3
1	3	1001	2	0	53.75	0	1	1	0	1	1	1	0	0	0	0	1	0	0	0	0	1	1	0	2	2	0	1	0	1	0	0	0	0	0	0	1	0	1	0	0	2	2	0	0	27	4	3	3
1	2	1001	2	0	60.49	1	1	1	1	1	1	1	0	0	0	0	1	0	0	0	0	0	0	0	2	1	0	0	1	2	0	0	0	0	1	0	1	0	2	1	0	1	1	0	0	21	6	3	1
1	1	1001	2	0	52.62	0	0	1	0	0	0	1	0	0	0	0	1	0	1	1	0	0	0	1	2	2	0	0	1	2	0	0	0	0	0	0	1	0	1	0	1	1	1	0	0	32	6	3	3
1	1	1001	11	1	72.85	1	1	1	1	1	0	0	1	0	0	1	1	0	0	0	0	1	1	0	2	2	0	1	0	2	0	0	0	0	1	0	0	0	1	0	0	1	0	0	0	29	5	3	1
1	1	1001	2	0	52.18	0	1	1	1	0	0	0	0	0	0	0	1	0	0	0	0	1	1	1	2	2	0	0	1	3	0	0	0	0	0	0	1	0	1	0	0	1	0	0	1	26	6	3
1	1	1001	3	0	58.94	0	0	1	1	1	0	1	0	0	0	0	0	0	1	1	0	0	1	0	2	2	0	1	0	1	0	0	0	0	1	1	1	0	3	1	0	1	1	0	0	21	9	3
1	2	1001	1	0	56.01	0	1	0	1	99	1	1	0	0	0	0	0	0	0	1	0	0	0	0	2	2	0	1	0	1	0	0	0	0	1	1	0	0	2	1	1	2	2	0	0	29	3	3
1	3	1001	2	0	44.96	0	1	1	1	0	0	1	0	0	0	0	1	0	0	1	0	0	0	0	2	2	0	1	0	1	0	0	0	0	0	0	1	0	1	0	1	2	1	0	0	24	6	3
1	3	1001	2	0	59.11	0	0	0	1	1	0	0	0	0	0	0	0	0	0	1	0	0	0	0	2	2	0	1	0	2	0	0	0	0	1	1	0	0	2	1	99	2	1	0	0	27	11	3
2	2	1001	3	0	70.94	1	0	1	1	1	1	1	0	0	0	0	0	0	0	0	0	1	1	1	2	2	0	0	1	1	0	0	0	0	0	1	0	0	1	0	1	1	1	0	0	28	9	3	3
1	1	1001	2	0	48.48	0	1	1	1	1	1	1	0	0	0	0	1	0	1	0	0	1	1	1	2	2	0	0	1	1	0	0	0	0	1	0	0	0	1	0	1	0	0	0	0	26	5	3
1	1	1001	1	0	56.85	0	1	1	1	0	0	0	0	0	0	0	1	0	0	0	0	0	1	0	1	2	0	0	1	2	0	0	0	0	1	0	0	0	1	0	1	1	0	0	0	30	10	3
2	3	1001	2	0	58.46	0	0	1	1	1	1	0	0	1	0	0	0	0	0	0	0	0	0	0	2	2	0	1	0	1	0	0	0	0	0	0	1	0	1	0	1	1	1	0	0	37	4	3
1	3	1001	2	0	77.45	1	1	1	1	0	0	1	0	0	0	0	1	0	0	1	0	0	0	0	2	2	0	0	1	1	0	0	0	0	0	1	0	0	1	0	0	1	1	0	0	25	3	3
1	2	1001	2	0	58.11	0	1	1	1	1	1	1	0	0	0	0	0	0	0	1	0	0	0	0	2	2	0	1	0	1	0	0	0	0	1	0	0	0	1	0	0	1	1	0	0	24	9	3
1	2	1001	2	0	65.92	1	1	0	0	0	1	1	0	0	0	0	1	0	0	1	0	0	0	0	2	2	0	1	0	1	0	0	0	0	1	0	0	0	1	0	1	0	0	0	0	24	4	3
1	3	1001	2	0	53.61	0	1	1	1	1	0	0	0	0	0	0	1	0	0	0	0	0	0	0	2	2	0	0	1	1	0	0	0	0	0	1	0	0	1	0	1	1	1	0	0	23	4	3
1	4	1001	2	0	50.19	0	0	1	1	1	1	1	0	0	0	0	1	0	1	0	0	0	1	0	2	2	0	0	1	3	0	0	0	0	1	0	0	0	1	0	0	1	1	0	0	24	10	3	3
1	2	1001	4	1	53.79	0	1	0	0	0	0	0	0	0	0	0	1	0	0	0	0	0	1	0	2	2	0	0	1	2	0	0	0	0	1	0	0	0	1	0	0	1	1	0	0	29	6	3	3
1	3	1001	2	0	66.24	1	0	1	0	0	0	1	1	0	0	0	1	0	1	0	0	0	0	1	2	1	0	1	0	1	0	0	0	0	1	0	0	0	1	0	0	1	1	0	0	27	10	3	3
2	3	1001	2	0	62.19	1	0	1	1	0	0	0	0	0	0	0	0	0	0	0	0	1	1	1	2	2	0	1	0	2	0	0	0	0	0	1	0	0	1	0	1	1	1	0	0	39	10	3	3
1	1	1001	2	0	55.46	0	1	1	1	1	0	1	1	0	0	0	1	0	1	1	0	0	0	0	2	2	0	0	1	1	0	0	0	0	1	0	0	0	1	0	1	2	1	0	0	34	4	3
1	2	1001	3	0	72.18	1	0	99	1	0	1	1	99	0	0	0	1	0	0	0	0	0	1	0	2	2	0	1	0	2	0	0	0	0	1	1	1	0	3	1	1	1	1	0	0	32	8	3	3
1	2	1001	2	0	59.01	0	0	0	1	1	0	0	0	0	0	0	1	0	1	0	0	1	1	0	2	2	0	0	1	2	0	0	0	0	0	0	1	0	1	0	1	1	1	0	0	26	4	3	3
1	1	1001	1	0	54.91	0	1	0	99	1	1	0	0	0	0	0	1	0	0	1	0	0	1	0	2	2	0	1	0	1	0	0	0	0	0	0	0	1	1	0	1	2	0	0	0	26	12	3	3
1	1	1001	2	0	58.98	0	1	0	1	1	0	99	0	0	0	1	1	0	0	1	0	1	1	0	2	2	0	0	1	2	0	0	0	0	0	0	1	0	1	0	1	0	0	0	0	30	13	3	2
1	1	1001	5	1	52.73	0	1	0	1	1	0	0	0	0	0	0	0	0	0	0	0	0	0	0	2	2	0	0	1	1	0	0	0	0	1	0	0	0	1	0	1	1	1	0	0	34	3	3	3
1	3	1001	3	0	72.54	1	0	1	1	1	0	0	0	0	0	0	1	0	0	0	0	0	0	0	2	2	0	1	0	1	0	0	0	0	0	0	1	0	1	0	1	1	1	0	0	25	4	3	3
1	1	1001	1	0	80.97	1	0	1	1	0	0	1	1	0	0	0	0	0	0	1	0	1	1	0	2	2	0	0	1	2	0	0	0	0	1	0	0	0	1	0	1	2	2	0	0	31	9	3	2
1	2	1001	2	0	56.12	0	0	1	1	99	1	1	1	0	0	0	1	0	1	1	0	0	1	0	2	1	0	1	0	2	0	0	0	0	0	0	1	0	1	0	0	2	2	0	0	25	4	3	1
2	1	1001	2	0	62	1	0	1	1	0	1	1	0	0	0	0	1	0	1	1	0	0	0	0	2	2	0	0	1	2	0	0	0	0	0	0	1	0	1	0	0	1	1	0	0	27	5	3
2	1	1001	2	0	76.31	1	1	0	1	1	0	1	0	0	0	0	1	0	0	0	0	0	0	0	2	2	0	0	1	2	0	0	0	0	1	0	1	0	2	1	1	0	0	0	0	32	6	3	3
2	1	1001	2	0	68.64	1	0	1	0	0	1	0	0	0	0	0	0	0	1	0	0	0	1	0	2	2	0	0	1	2	0	0	0	0	0	0	1	0	1	0	0	2	0	2	0	29	4	3	2
1	2	1001	2	0	66.26	1	1	0	1	99	1	99	0	0	0	0	1	0	0	0	1	1	0	0	2	2	0	0	1	2	0	0	0	0	0	0	1	0	1	0	1	0	0	0	0	30	12	3	3
1	1	1001	4	1	54.67	0	0	0	0	0	0	0	0	0	0	0	1	0	0	0	0	0	1	0	2	2	0	0	1	2	0	0	0	0	1	0	0	0	1	0	0	1	1	0	0	24	12	3
1	2	1001	2	0	61.05	1	0	1	1	1	0	0	0	0	0	0	1	0	0	0	0	0	1	0	2	2	0	0	1	4	0	0	0	0	1	0	0	0	1	0	0	1	1	0	0	28	4	3	3
1	1	1001	1	0	47.45	0	1	0	1	0	0	1	0	0	0	0	1	0	0	0	0	0	1	0	2	2	0	0	1	2	0	0	0	0	0	0	1	0	1	0	1	1	1	0	0	25	5	3	3
1	1	1001	9	1	54.91	0	1	1	1	1	0	0	0	0	0	0	1	0	0	0	0	0	0	0	2	2	0	0	1	3	0	0	0	0	1	0	0	0	1	0	1	0	0	0	0	28	5	3
1	3	1001	4	1	64.59	1	1	0	1	1	0	1	0	0	0	0	0	0	0	1	0	0	1	0	2	2	0	1	0	2	0	0	0	0	0	0	1	0	1	0	1	0	0	0	0	33	4	3
1	3	1001	2	0	55.67	0	1	1	1	0	0	0	0	0	0	0	1	0	0	0	0	0	1	1	2	2	0	0	1	2	0	0	0	0	0	1	0	0	1	0	1	2	2	0	0	30	6	3
1	3	1001	2	0	44.41	0	1	1	1	0	1	1	0	0	0	0	1	0	0	1	0	0	0	0	2	2	0	0	1	4	0	0	0	0	0	0	1	0	1	0	1	3	0	3	0	24	8	3	2
1	3	1001	3	0	61.77	1	1	0	0	1	0	0	0	0	0	0	0	0	1	1	0	0	1	1	2	2	0	1	0	2	0	0	0	0	1	0	0	0	1	0	1	1	1	0	0	22	6	3	3
1	3	1001	2	0	68.42	1	1	0	1	0	1	0	0	0	0	0	1	0	0	1	0	0	0	0	2	2	0	0	1	1	0	0	0	0	0	0	1	0	1	0	1	3	0	0	0	30	5	3	1
1	1	1001	4	1	53.02	0	1	1	0	0	1	0	0	0	0	0	1	0	0	0	0	1	1	0	2	2	0	0	1	1	0	0	0	0	0	1	0	0	1	0	1	2	1	1	0	30	14	3	2
1	2	1001	2	0	48.54	0	1	0	1	1	1	0	1	0	0	1	1	0	0	0	0	0	0	0	2	2	0	1	0	4	0	0	0	0	0	1	0	0	1	0	99	2	2	0	0	35	9	3	1
1	2	1001	2	0	68.16	1	0	1	1	0	0	0	0	0	0	0	0	0	1	0	0	0	0	0	2	2	0	0	1	1	0	0	0	0	1	0	0	0	1	0	1	2	2	0	0	18	12	3	1
1	3	1001	3	0	65.52	1	1	1	1	0	1	99	0	0	0	0	1	0	0	0	0	0	1	0	2	2	0	1	0	2	0	0	0	0	1	0	0	0	1	0	0	1	1	0	0	19	7	3	1
1	1	1001	3	0	52.38	0	1	0	0	0	0	0	0	0	0	0	1	0	0	0	0	0	0	1	2	2	0	0	1	1	0	0	0	0	1	0	0	0	1	0	0	1	1	0	0	21	5	3	2
1	4	1001	2	0	60.51	1	1	1	1	0	0	0	0	0	0	0	1	0	0	0	0	0	0	0	2	2	0	0	1	2	0	0	0	0	0	1	1	0	2	1	1	2	1	1	0	34	9	3	3
1	1	1001	2	0	58.19	0	1	1	1	99	1	0	0	0	0	0	0	0	0	1	0	0	1	0	2	2	0	0	1	2	0	0	0	0	0	1	0	0	1	0	1	1	1	0	0	18	3	3	3
1	1	1001	2	0	64.8	1	1	1	1	1	0	1	0	0	0	0	1	0	0	1	0	0	1	0	2	2	0	0	1	2	0	0	0	0	1	0	0	0	1	0	1	2	2	0	0	18	3	3	3
1	3	1001	12	1	53.37	0	1	1	1	1	0	0	0	0	0	0	1	0	0	0	0	0	1	0	2	2	0	0	1	1	0	0	0	0	0	1	0	0	1	0	1	1	0	0	0	24	4	3	2
2	3	1001	2	0	51.95	0	0	0	0	1	0	0	0	0	0	0	1	0	0	1	0	0	0	0	2	2	0	1	1	2	0	0	0	0	0	0	1	0	1	0	1	0	0	0	0	24	13	3	2
2	3	1001	2	0	74.57	1	0	0	0	1	1	0	0	0	0	0	1	0	0	1	0	1	1	0	2	2	0	0	1	2	0	0	0	0	0	0	1	0	1	0	1	3	3	0	0	20	9	3
1	2	1001	2	0	32.73	0	1	1	1	1	0	0	0	0	0	0	1	0	0	1	0	0	0	0	2	2	0	0	1	1	0	0	0	0	1	0	1	0	2	1	1	1	0	0	0	29	5	3	3
1	3	1001	2	0	60.09	1	1	0	0	1	0	0	0	0	0	0	0	0	0	1	0	0	1	0	2	2	0	0	1	3	0	0	0	0	0	0	1	0	1	0	1	2	2	0	0	22	5	3	2
1	3	1001	2	0	58.92	0	1	0	0	1	1	1	0	0	0	0	0	0	0	1	0	0	1	0	2	2	0	0	1	2	0	0	0	0	1	0	0	0	1	0	1	2	2	0	0	26	8	3	2
2	3	1001	4	1	68.27	1	0	0	1	1	1	1	0	0	0	0	1	0	0	0	0	0	1	0	2	2	0	1	1	2	0	0	0	0	0	1	0	0	1	0	1	2	2	0	0	32	25	3	1
1	2	1001	2	0	67.9	1	1	0	1	0	1	0	0	0	0	0	0	0	0	0	0	0	0	0	2	2	0	1	0	2	0	0	0	0	1	0	0	0	1	0	1	1	1	0	0	25	3	3	2
1	3	1001	2	0	68.64	1	0	1	1	1	1	1	0	0	0	0	0	0	1	1	1	0	1	0	2	2	0	1	0	2	0	0	0	0	1	0	0	0	1	0	1	2	2	0	0	25	10	3
2	1	1001	5	1	57.46	0	0	0	0	0	0	0	0	0	0	0	1	0	0	1	0	1	1	0	2	2	0	1	0	1	0	0	0	0	0	0	1	0	1	0	1	1	1	0	0	21	7	3	1
1	1	1001	14	1	59.93	0	1	0	0	1	0	0	0	0	0	0	1	0	0	1	0	0	1	0	2	2	0	1	0	1	0	0	0	0	0	0	1	0	1	0	1	3	2	1	0	29	15	3	3
1	3	1001	5	1	62.01	1	1	0	0	0	0	0	0	0	0	0	0	0	0	0	0	0	0	0	2	2	0	0	1	2	0	0	0	0	1	0	0	0	1	0	1	2	2	0	0	25	5	3	3
1	3	1001	4	1	65	1	1	0	0	0	0	0	0	0	0	0	1	0	0	0	0	0	1	0	2	2	0	1	0	1	0	0	0	0	0	0	1	0	1	0	1	0	0	0	0	23	3	3	1
1	1	1001	2	0	51.05	0	1	0	0	0	0	0	0	0	0	0	1	0	0	0	0	1	0	0	2	2	0	0	1	2	0	0	0	0	0	0	1	0	1	0	1	1	1	0	0	25	15	3
1	3	1001	2	0	51.79	0	1	0	1	1	0	0	0	0	0	0	1	0	0	0	0	1	0	0	2	2	0	0	1	1	0	0	0	0	0	0	1	0	1	0	0	1	1	0	0	19	3	3	3
1	1	1001	2	0	64.03	1	0	1	1	1	0	1	0	0	0	0	1	0	1	1	0	0	1	0	2	2	0	0	1	1	0	0	0	0	1	0	0	0	1	0	1	1	1	0	0	25	4	3	2
1	1	1001	2	0	54.11	0	1	1	1	0	0	1	0	0	0	0	1	0	0	0	0	0	1	0	2	2	0	0	1	2	0	0	0	0	0	0	1	0	1	0	0	1	1	0	0	27	7	3	3
1	3	1001	2	0	61.6	1	1	1	0	0	0	0	0	0	0	0	1	0	1	0	0	0	1	0	2	2	0	0	1	1	0	0	0	0	1	0	0	0	1	0	1	1	1	0	0	24	6	3	1
1	1	1001	5	1	64.87	1	1	0	1	1	0	0	0	0	0	0	1	0	0	0	0	0	1	0	2	2	0	0	1	2	0	0	0	0	0	1	0	0	1	0	1	1	0	0	0	26	7	3
1	1	1001	4	1	58.14	0	0	1	1	0	0	0	0	0	0	0	0	0	1	0	0	0	1	0	2	2	0	0	1	1	0	0	0	0	1	0	0	0	1	0	1	1	1	0	0	23	6	3	3
1	1	1001	2	0	62.56	1	1	1	1	1	0	1	0	0	0	0	1	0	1	1	0	0	1	0	2	2	0	1	0	1	0	0	0	0	0	1	0	0	1	0	0	1	1	0	0	29	7	3	1
1	1	1001	2	0	61.19	1	1	1	1	1	0	1	0	0	0	0	1	0	0	0	0	0	0	0	2	2	0	0	1	2	0	0	0	0	1	0	0	0	1	0	0	1	0	0	1	19	11	3	1
1	1	1001	2	0	59.15	0	1	1	1	1	1	0	0	0	0	0	1	0	1	0	0	0	0	0	2	2	0	0	1	1	0	0	0	0	0	0	1	0	1	0	1	3	0	0	0	27	4	3	1
1	3	1001	2	0	59.34	0	0	0	0	0	0	1	0	0	0	0	1	0	1	1	0	0	1	0	2	2	0	0	1	1	0	0	0	0	1	0	0	0	1	0	1	1	1	0	0	29	7	3	1
1	2	1001	2	0	66.51	1	0	0	1	0	0	0	0	0	0	0	1	0	0	0	0	0	0	0	2	2	0	0	1	2	0	0	0	0	0	0	1	0	1	0	0	1	1	0	0	24	13	3	1
1	1	1001	2	0	58.48	0	0	1	1	1	0	1	0	0	0	0	1	0	1	1	0	0	1	0	2	2	0	0	1	1	0	0	0	0	1	1	1	0	3	1	1	3	3	0	0	27	16	3	2
1	3	1001	3	0	35.17	0	1	0	0	0	1	0	99	0	0	0	1	0	0	0	0	99	0	0	2	2	0	1	1	2	0	0	0	0	1	1	1	0	3	1	0	0	0	0	0	19	10	3	1
1	1	1001	2	0	60.68	1	1	1	1	1	1	1	0	0	0	0	0	0	0	1	0	0	0	0	2	2	0	0	1	2	0	0	0	0	1	0	0	0	1	0	0	0	0	0	0	24	7	3
1	3	1001	2	0	75.03	1	1	1	0	1	1	1	1	0	0	0	0	0	1	1	0	1	1	0	2	1	0	0	1	5	0	0	0	0	1	0	0	0	1	0	1	1	1	0	0	21	8	3	1
2	2	1001	2	0	81.95	1	0	1	1	1	0	0	1	0	0	0	0	0	0	0	0	1	1	0	2	2	0	0	1	1	0	0	0	0	1	0	0	0	1	0	1	0	0	0	0	21	6	3	3
1	1	1001	3	0	48.4	0	1	1	0	1	1	1	1	0	0	0	1	0	0	1	0	1	1	0	2	1	0	0	1	2	0	0	0	0	1	1	1	0	3	1	1	1	1	0	0	25	15	3	2
1	3	1001	6	1	38.44	0	1	1	1	1	1	99	0	0	0	0	0	0	1	1	0	1	1	0	2	1	0	0	1	2	0	0	0	0	1	0	1	0	2	1	1	2	0	2	0	21	6	3	1
1	2	1001	9	1	67.96	1	0	0	0	1	1	0	1	0	0	0	1	0	0	0	0	1	0	0	2	2	0	0	1	2	0	0	0	0	1	1	1	0	3	1	1	3	2	0	0	25	8	3	3
1	3	1001	2	0	69.65	1	0	1	1	1	0	1	1	99	0	0	0	99	1	1	0	0	1	0	2	1	0	1	0	2	0	0	0	0	0	1	1	0	2	1	1	0	0	0	0	37	3	3
1	1	1001	2	0	61.14	1	1	1	1	0	0	0	0	0	0	0	1	0	0	0	0	1	1	0	2	1	0	0	1	2	0	0	0	0	1	1	0	0	2	1	0	2	2	0	0	24	4	3
1	3	1001	2	0	67.94	1	1	1	1	1	1	1	0	0	0	0	0	0	1	0	0	0	1	0	2	1	0	0	1	2	0	0	0	0	1	0	1	0	2	1	1	2	2	0	0	25	4	3
1	3	1001	2	0	58.81	0	1	1	1	0	1	1	99	0	0	0	1	99	0	1	0	0	1	0	2	2	0	1	1	2	0	0	0	0	1	1	0	0	2	1	0	2	2	0	0	23	3	3	1
1	2	1001	2	0	50.28	0	0	1	1	1	0	0	0	0	0	0	1	0	0	0	0	0	0	0	2	2	0	0	1	2	0	0	0	0	1	0	0	0	1	0	1	1	1	0	0	24	3	3	1
1	3	1001	2	0	50.41	0	1	0	0	1	0	99	0	0	0	0	1	0	1	0	0	0	0	0	2	2	0	0	1	2	0	0	0	0	1	0	0	0	1	0	1	1	1	0	0	31	12	3	1
1	3	1001	3	0	62.85	1	0	0	0	0	0	0	0	0	0	0	1	0	0	0	0	0	1	0	2	2	0	1	0	4	0	0	0	0	1	0	0	0	1	0	1	2	2	0	0	35	5	3
2	1	1001	2	0	67.59	1	0	0	1	1	1	0	1	0	0	0	1	0	0	0	0	1	1	0	2	2	0	0	1	1	0	0	0	0	0	0	1	0	1	0	1	2	2	0	0	16	3	3	2
2	3	1001	2	0	59.39	0	1	1	1	1	0	0	1	0	0	0	1	0	0	0	0	0	1	0	2	2	0	0	1	2	0	0	0	0	0	0	1	0	1	0	1	1	1	0	0	28	3	3
1	1	1001	5	1	55.85	0	1	0	1	0	0	0	0	0	0	0	1	0	0	0	0	1	1	0	2	2	0	0	1	1	0	0	0	0	1	0	0	0	1	0	0	1	1	0	0	19	6	3	2
2	1	1001	2	0	62.55	1	0	0	1	1	0	0	0	0	0	0	1	0	0	0	0	0	1	0	2	2	0	0	1	2	0	0	0	0	1	0	0	0	1	0	1	2	2	0	0	21	4	3	1
1	2	1001	2	0	66.18	1	0	0	0	0	0	0	0	0	0	0	1	0	0	1	0	0	0	0	2	2	0	0	1	2	0	0	0	0	0	1	0	0	1	0	0	1	1	0	0	24	9	3	1
1	2	1001	2	0	69.02	1	0	0	0	0	0	0	0	0	0	0	0	0	1	0	0	0	0	0	2	2	0	1	0	2	0	0	0	0	0	1	0	0	1	0	1	1	1	0	0	37	9	3	2
1	3	1001	2	0	44.88	0	0	1	1	0	0	1	1	0	0	0	1	0	1	0	0	1	1	0	2	2	0	0	1	1	0	0	0	0	1	0	0	0	1	0	1	1	1	0	0	25	5	3
1	3	1001	4	1	52.25	0	1	0	0	0	0	0	1	0	0	0	0	0	0	0	0	0	1	0	2	2	0	0	1	2	0	0	0	0	1	0	0	0	1	0	0	1	1	0	0	26	4	3	3
2	1	1001	2	0	73.91	1	0	1	1	1	1	1	0	0	0	0	1	0	0	1	0	0	0	0	2	2	0	1	0	1	0	0	0	0	1	0	0	0	1	0	1	1	1	0	0	36	5	3
1	3	1001	2	0	51.3	0	0	1	0	0	0	0	0	0	0	0	0	0	1	1	0	0	1	0	2	2	0	0	1	2	0	0	0	0	1	0	0	0	1	0	0	1	1	0	0	31	6	3
1	2	1001	2	0	55.89	0	1	1	1	0	0	0	0	0	0	0	1	0	0	0	0	0	0	0	2	2	0	0	1	4	0	0	0	0	0	1	0	0	1	0	1	1	1	0	0	26	6	3
1	3	1001	2	0	63.11	1	1	99	99	99	99	0	99	0	0	0	1	0	0	0	0	0	0	0	2	2	0	0	1	2	0	0	0	0	0	1	0	0	1	0	1	1	1	0	0	21	4	3
1	3	1001	4	1	79.54	1	0	0	0	1	0	1	0	0	0	0	0	0	0	1	0	0	0	0	2	2	0	0	1	2	0	0	0	0	1	0	0	0	1	0	0	1	1	0	0	23	8	3	2
1	2	1001	8	1	73.67	1	0	0	0	0	0	0	0	0	0	0	1	0	0	0	1	0	0	0	2	2	0	1	0	2	0	0	0	0	0	1	0	0	1	0	1	2	2	0	0	37	7	3	3
2	3	1001	2	0	61.45	1	0	0	1	1	1	0	0	0	0	0	1	0	99	0	0	0	0	0	2	2	0	0	1	2	0	0	0	0	0	1	0	0	1	0	0	1	1	0	0	23	10	3
2	1	1001	2	0	74.21	1	0	0	1	0	0	0	0	0	0	0	0	0	1	1	0	0	0	0	2	2	0	1	0	2	0	0	0	0	1	0	0	0	1	0	1	1	1	0	0	27	9	3	3
1	3	1001	2	0	49.65	0	1	1	1	0	1	0	0	0	0	0	1	0	1	0	0	0	1	0	2	2	0	0	1	2	0	0	0	0	1	0	0	0	1	0	0	1	1	0	0	20	3	3	3
1	3	1001	5	1	62.76	1	1	0	1	0	0	1	0	0	0	0	0	0	0	1	1	0	0	0	2	2	0	1	0	2	0	0	0	0	0	0	1	0	1	0	1	1	1	0	0	21	9	3	1
2	1	1001	1	0	61.73	1	0	0	0	0	0	0	0	0	0	0	1	0	0	0	0	99	0	0	2	2	0	1	0	1	0	0	0	0	0	0	1	0	1	0	1	1	1	0	0	24	4	3
2	1	1001	2	0	56.32	0	0	1	1	1	0	0	0	0	0	0	0	0	0	0	0	0	1	0	2	2	0	0	1	1	0	0	0	0	0	0	1	0	1	0	0	1	1	0	0	34	5	3
1	2	1001	4	1	52.74	0	1	99	1	99	1	0	0	0	0	0	1	0	0	0	0	0	1	1	2	2	0	0	1	1	0	0	0	0	0	1	0	0	1	0	0	1	1	0	0	25	11	3	3
2	1	1001	2	0	63.75	1	0	1	1	0	1	1	1	0	0	1	1	0	1	1	0	0	1	0	2	2	0	1	0	1	0	0	0	0	1	0	0	0	1	0	0	0	0	0	0	21	11	3	2
1	1	1001	2	0	60.43	1	0	1	1	0	0	1	0	0	0	0	1	0	1	1	0	0	0	0	2	2	0	0	1	1	0	0	0	0	1	0	0	0	1	0	1	0	0	0	0	34	6	3
1	1	1001	1	0	73.48	1	1	1	1	0	0	0	0	0	0	0	1	0	0	0	0	0	0	0	2	2	0	0	1	1	0	0	0	0	1	0	0	0	1	0	1	1	1	0	0	34	13	3
1	3	1001	1	0	77.33	1	0	0	1	0	1	1	99	0	0	0	1	0	0	0	0	0	1	0	2	2	0	0	1	1	0	0	0	0	1	1	1	0	3	1	1	0	0	0	0	25	6	3
2	1	1001	1	0	65.14	1	0	1	1	1	1	0	0	0	0	0	0	0	0	0	0	0	0	0	2	2	0	0	1	1	0	0	0	0	1	0	0	0	1	0	0	0	0	0	0	30	7	3
1	3	1001	1	0	57.19	0	1	1	1	1	1	0	1	0	0	0	0	0	0	0	0	0	1	0	2	2	0	0	1	3	0	0	0	0	1	0	0	0	1	0	1	2	2	0	0	28	7	3
1	3	1001	2	0	71.02	1	0	0	0	0	0	1	0	0	0	0	0	0	0	0	0	1	0	0	2	2	0	1	1	2	0	0	0	0	1	0	0	0	1	0	1	1	0	1	0	31	7	3
1	1	1001	2	0	68.77	1	1	99	1	99	1	99	99	0	0	0	0	0	0	0	0	1	0	0	2	2	0	0	1	1	0	0	0	0	0	1	0	0	1	0	0	1	1	0	0	25	4	3
2	3	1001	4	1	54.95	0	0	1	99	1	0	99	0	0	0	0	1	0	0	0	0	0	1	1	2	2	0	0	1	1	0	0	0	0	1	1	1	0	3	1	1	1	1	0	0	21	5	3
1	3	1001	10	1	68.77	1	0	1	1	1	1	1	1	0	0	0	1	0	1	1	0	0	1	0	2	2	0	1	0	4	0	0	0	0	1	1	1	0	3	1	1	3	3	0	0	22	7	3
1	1	1001	16	1	63.08	1	1	1	1	0	0	1	1	0	0	0	1	0	1	0	1	0	0	1	2	2	0	1	0	1	0	0	0	0	1	0	0	0	1	0	0	1	0	1	0	21	4	3	2
2	3	1001	2	0	55.18	0	0	1	1	1	0	1	1	0	0	0	1	0	1	1	0	1	1	0	2	2	0	0	1	2	0	0	0	0	0	0	1	0	1	0	1	1	0	0	0	29	6	3	2
1	3	1001	1	0	64.48	1	1	1	1	1	0	1	1	0	0	0	1	0	0	0	0	0	1	0	2	2	0	0	1	1	0	0	0	0	0	1	0	0	1	0	1	1	0	1	0	28	7	3	3
1	3	1001	2	0	64.8	1	0	1	1	0	0	1	0	0	0	0	0	0	1	1	0	0	0	0	2	2	0	0	1	4	0	0	0	0	1	0	1	1	3	1	1	3	1	1	0	26	5	3	2
2	1	1001	2	0	54.1	0	0	1	1	99	99	99	99	0	0	0	1	0	99	0	0	1	1	0	2	2	0	0	1	2	0	0	0	0	0	1	0	0	1	0	1	1	1	0	0	26	4	3	2
1	3	1001	1	0	56.73	0	1	1	1	1	1	1	0	0	0	0	1	0	0	0	0	1	1	0	2	2	0	0	1	2	0	0	0	0	1	1	0	0	2	1	0	0	0	0	0	23	5	3	3
2	1	1001	1	0	54.83	0	0	1	1	1	1	1	1	0	0	0	1	0	0	1	0	0	1	0	2	2	0	1	1	1	0	0	0	0	1	0	0	0	1	0	0	0	0	0	0	29	6	3
1	3	1001	5	1	76.44	1	0	1	1	0	0	1	1	1	0	0	0	0	1	1	0	0	0	0	2	2	0	1	0	1	0	0	0	0	0	0	1	0	1	0	1	2	2	0	0	26	5	3
2	3	1001	2	0	56.74	0	0	1	1	1	1	1	1	0	0	0	0	0	1	1	0	1	1	0	2	2	0	1	0	2	0	0	0	0	1	0	0	0	1	0	1	0	0	0	0	28	3	3
1	2	1001	2	0	64.57	1	1	99	1	99	1	1	0	0	0	0	0	0	0	0	0	0	0	0	2	2	0	0	1	1	0	0	0	0	1	0	0	0	1	0	1	1	1	0	0	27	5	3
1	1	1001	2	0	51.8	0	1	1	1	1	0	1	0	0	0	0	1	0	1	1	0	0	1	0	2	2	0	0	1	3	0	0	0	0	1	1	0	0	2	1	1	4	3	0	1	24	18	3	2
2	2	1001	0	0	59.62	0	0	1	0	99	99	1	99	0	0	1	1	0	99	0	0	0	1	0	2	2	0	1	0	2	0	0	0	0	1	0	1	0	2	1	1	1	1	0	0	24	6	3
2	2	1001	8	1	59.67	0	0	1	0	99	1	1	1	0	0	1	0	0	1	1	0	0	1	0	2	2	0	1	0	1	0	0	0	0	0	0	1	1	2	1	1	1	1	0	0	34	5	3
1	3	1001	6	1	68.58	1	0	1	1	1	1	1	0	0	0	0	1	0	1	1	1	0	0	0	2	2	0	1	0	1	0	0	0	0	1	1	1	0	3	1	1	0	0	0	0	32	6	3
2	2	1001	2	0	73.45	1	0	99	99	99	99	99	99	0	0	0	1	0	99	0	0	99	99	0	2	2	0	1	1	1	0	0	0	0	1	0	0	0	1	0	0	1	1	0	0	21	4	3
2	3	1001	2	0	51.27	0	0	1	99	1	1	0	1	0	0	0	1	0	99	0	0	1	1	0	2	2	0	1	1	2	0	0	0	0	1	0	1	0	2	1	1	2	2	0	0	25	26	3	1
2	3	1001	1	0	56.44	0	0	1	1	1	0	1	0	0	0	0	1	0	1	0	0	0	0	0	2	2	0	0	1	2	0	0	0	0	1	0	1	0	2	1	0	0	0	0	0	28	4	3
1	1	1001	1	0	70.32	1	1	1	1	1	0	1	0	0	0	0	1	0	0	1	0	0	1	0	2	2	0	0	1	1	0	0	0	0	1	0	0	0	1	0	0	0	0	0	0	35	9	3
2	1	1001	1	0	59.27	0	0	1	1	1	1	0	0	0	0	0	1	0	0	0	0	1	1	0	2	2	0	0	1	1	0	0	0	0	1	0	0	0	1	0	0	0	0	0	0	30	5	3
2	2	1001	2	0	60.27	1	0	1	0	0	0	1	0	0	0	0	1	0	0	0	0	0	1	0	2	2	0	0	1	1	0	0	0	0	1	0	0	0	1	0	0	0	0	0	0	22	9	3	3
																																														28	5	3	3
																																														27	3	3
																																														32	7	3
																																														30	4	3
																																														33	9	3
																																														30	5	3	3
																																														28	8	3	2
																																														26	4	3
																																														22	3	3	3
																																														23	10	3	3
																																														21	4	3	3
																																														30	3	3
																																														26	6	3	3
																																														30	5	3	3
																																														28	4	3	3
																																														40	12	3	1
																																														23	8	3	3
																																														24	6	3	2
																																														22	8	3	3
																																														28	5	3
																																														25	6	3	3
																																														28	4	3
																																														31	32	3	3
																																														26	15	3	2
																																														17	5	3	1
																																														18	3	3
																																														22	5	3	3
																																														33	8	3	1
																																														33	9	3	1
																																														25	4	3	1
																																														15	15	3	1
																																														20	5	3	1
																																														34	6	3
																																														29	9	3	2
																																														24	6	3	2
																																														25	7	3
																																														29	5	3
																																														24	4	3	2
																																														21	12	3	1
																																														24	15	3
																																														20	10	3	1
																																														44	10	3	1
																																														25	11	3	1
																																														25	5	3	1
																																														23	7	3	3
																																														24	10	3
																																														31	5	3
																																														39	7	3	3
																																														31	8	3	1
																																														18	6	3	1
																																														28	5	3	2
																																														35	5	3	3
																																														26	4	3	3
																																														30	5	3	3
																																														26	5	3
																																														30	5	3	3
																																														25	4	3
																																														34	5	3
																																														27	6	3	1
																																														25	9	3	1
																																														31	8	3
																																														34	8	3	3
																																														23	6	3	2
																																														24	3	3	1
																																														27	10	3
																																														34	5	3	1
																																														20	4	3	2
																																														27	5	3	2
																																														29	14	3
																																														24	8	3
																																														19	8	3	3
																																														25	10	3	2
																																														24	8	3	3
																																														25	10	3	2
																																														25	3	3	3
																																														28	8	3	1
																																														30	7	3
																																														28	13	3	3
																																														35	5	3
																																														22	3	3	1
																																														25	6	3	2
																																														25	3	3	3
																																														30	4	3	2
																																														32	8	3	2
																																														26	5	3	2
																																														35	9	3	1
																																														30	13	3
																																														28	4	3	3
																																														25	9	3	1
																																														19	6	3	3
																																														22	13	3	2
																																														26	7	3
																																														35	7	3	2
																																														25	10	3	2
																																														24	4	3	1
																																														30	13	3
																																														28	13	3
																																														29	6	3	2
																																														20	6	3	3
																																														39	11	3	2
																																														23	3	3	1
																																														44	7	3	2
																																														23	4	3	2
																																														28	6	3	2
																																														37	6	3	1
																																														25	5	3	3
																																														27	9	3	1
																																														27	4	3	1
																																														28	5	3	3
																																														23	3	3
																																														31	4	3	3
																																														23	5	3	3
																																														35	5	3
																																														28	12	3	1
																																														34	7	3	2
																																														25	6	3	1
																																														34	8	3	2
																																														34	9	3	1
																																														27	8	3	1
																																														34	9	3	2
																																														35	6	3	3
																																														26	4	3
																																														24	7	3	1
																																														29	5	3	1
																																														18	7	3	3
																																														25	5	3
																																														27	4	3	3
																																														34	7	3	2
																																														34	7	3	3
																																														17	3	3	2
																																														29	11	3
																																														24	8	3	3
																																														24	4	3	3
																																														24	6	3	3
																																														17	3	3	1
																																														19	3	3	1
																																														20	4	3	1
																																														20	3	3	1
																																														26	9	3	1
																																														18	5	3
																																														24	13	3	3
																																														27	6	3	1
																																														25	5	3	2
																																														29	12	3	2
																																														25	3	3	3
																																														19	3	3	3
																																														23	13	3	3
																																														34	9	3	1
																																														35	8	3	2
																																														21	5	3	3
																																														25	13	3	3
																																														24	5	3	3
																																														24	12	3	2
																																														27	4	3	3
																																														29	7	3	3
																																														25	5	3	3
																																														24	17	3	1
																																														21	3	3	2
																																														29	7	3	1
																																														29	5	3	1
																																														30	8	3	1
																																														23	12	3	1
																																														21	7	3	1
																																														32	12	3
																																														24	4	3
																																														25	16	3
																																														27	6	3	2
																																														22	15	3	3
																																														23	4	3	3
																																														23	6	3	3
																																														25	4	3
																																														30	10	3
																																														23	9	3
																																														24	5	3
																																														27	8	3	3
																																														31	6	3	3
																																														26	9	3
																																														22	9	3
																																														24	6	3	3
																																														34	8	3	3
																																														24	5	3	3
																																														31	6	3
																																														25	4	3
																																														25	4	3	2
																																														30	8	3	3
																																														21	8	3	2
																																														21	8	3	3
																																														42	25	3	2
																																														33	8	3
																																														25	4	3	3
																																														23	4	3	2
																																														29	6	3
																																														22	3	3	2
																																														29	7	3	2
																																														26	4	3
																																														26	6	3
																																														25	3	3
																																														26	6	3	2
																																														26	4	3	3
																																														26	5	3
																																														21	4	3
																																														24	4	3	3
																																														28	13	3	2
																																														25	3	3	2
																																														23	6	3	3
																																														22	10	3	3
																																														29	3	3	3
																																														32	6	3	1
																																														22	13	3	3
																																														32	7	3	1
																																														27	4	3	3
																																														26	4	3	1
																																														28	7	3	3
																																														26	4	3	3
																																														19	17	3	1
																																														21	4	3	2
																																														25	14	3	3
																																														24	7	3	1
																																														35	10	3	1
																																														23	9	3	2
																																														25	7	3	2
																																														24	6	3	2
																																														21	4	3	1
																																														37	4	3
																																														22	5	3	2
																																														27	4	3
																																														28	11	3	3
																																														22	4	3	3
																																														20	4	3
																																														38	3	3
																																														21	9	3	2
																																														22	6	3
																																														30	10	3	1
																																														25	7	3	1
																																														24	5	3	1
																																														29	10	3	1
																																														22	11	3	2
																																														23	3	3	1
																																														25	12	3	1
																																														29	14	3	1
																																														29	17	3	3
																																														22	10	3	1
																																														24	19	3	2
																																														25	4	3	1
																																														25	12	3	1
																																														26	6	3	1
																																														29	6	3	1
																																														24	5	3	2
																																														20	3	3	3
																																														30	3	3	1
																																														19	6	3	2
																																														25	4	3	1
																																														22	3	3	3
																																														32	7	3
																																														22	5	3	2
																																														33	3	3	2
																																														32	5	3
																																														20	4	3	3
																																														20	7	3	3
																																														35	8	3
																																														23	3	3	1
																																														26	5	3	3
																																														23	4	3	3
																																														30	7	3	3
																																														20	3	3	1
																																														28	4	3	3
																																														22	8	3
																																														27	4	3
																																														27	8	3	3
																																														25	3	3	2
																																														30	7	3	3
																																														24	4	3	3
																																														35	11	3	3
																																														27	5	3	3
																																														27	3	3
																																														25	5	3	3
																																														24	4	3
																																														26	4	3
																																														30	4	3	1
																																														24	5	3
																																														29	3	3
																																														25	3	3
																																														40	7	3	2
																																														23	5	3	3
																																														29	5	3	3
																																														28	5	3
																																														40	8	3	3
																																														35	7	3
																																														32	6	3
																																														28	5	3	2
																																														24	5	3	3
																																														32	7	3	3
																																														20	8	3	3
																																														30	7	3	1
																																														34	6	3	3
																																														26	7	3	1
																																														25	4	3	1
																																														22	10	3	1
																																														21	13	3	3
																																														24	15	3	2
																																														27	6	3	2
																																														26	5	3	1
																																														20	3	3	2
																																														24	10	3	2
																																														28	4	3	2
																																														36	7	3
																																														25	3	3	3
																																														29	6	3
																																														26	3	3	2
																																														31	4	3	3
																																														24	5	3	3
																																														32	5	3	3
																																														27	13	3
																																														30	5	3
																																														21	5	3	2
																																														34	12	3	2
																																														19	14	3	1
																																														23	9	3	3
																																														34	7	3	2
																																														20	8	3	1
																																														29	9	3	1
																																														21	6	3	2
																																														29	9	3	2
																																														24	5	3	3
																																														25	7	3	2
																																														28	5	3
																																														17	8	3	3
																																														23	7	3	1
																																														31	19	3
																																														19	15	3	3
																																														27	5	3	3
																																														18	5	3	3
																																														23	4	3
																																														29	6	3	3
																																														27	3	3
																																														21	3	3	3
																																														21	3	3	3
																																														22	5	3	1
																																														29	7	3	2
																																														22	3	3	2
																																														24	4	3	2
																																														34	8	3	1
																																														20	8	3	3
																																														29	6	3	2
																																														24	8	3
																																														18	3	3	2
																																														25	7	3
																																														21	6	3	3
																																														30	6	3	2
																																														24	5	3	2
																																														30	10	3	2
																																														27	5	3	2
																																														27	11	3	3
																																														28	9	3	2
																																														27	4	3
																																														23	3	3	2
																																														26	10	3	1
																																														25	4	3	2
																																														26	8	3	3
																																														28	6	3
																																														18	7	3	2
																																														24	3	2
																																														25	11	2
																																														22	5	2	2
																																														35	6	2	1
																																														39	8	2	2
																																														31	7	2	2
																																														19	8	2	2
																																														35	7	2	1
																																														31	8	2	3
																																														24	5	2
																																														22	25	2
																																														23	11	2	2
																																														37	9	2	1
																																														26	7	2	2
																																														36	3	2
																																														25	4	2
																																														27	12	2
																																														30	2	2	2
																																														41	11	2	2
																																														21	7	2
																																														25	21	2	1
																																														20	13	2	2
																																														30	18	2	2
																																														24	7	2	1
																																														25	8	2	1
																																														25	6	2	1
																																														30	6	2	1
																																														35	17	2	3
																																														25	8	2	3
																																														30	3	2	1
																																														22	10	2
																																														22	12	2	3
																																														24	5	2
																																														30	7	2	1
																																														19	8	3	3
																																														33	9	3	3
																																														25	6	3	2
																																														30	6	2	1
																																														24	3	3	1
																																														32	8	3	2
																																														35	6	3
																																														20	7	3	2
																																														32	7	3	3
																																														30	15	3	3
																																														25	5	3	3
																																														28	7	3	1
																																														27	10	3	2
																																														21	3	3	2
																																														27	5	3	1
																																														40	5	3	2
																																														29	4	2	1
																																														25	8	3
																																														30	4	3
																																														25	13	3
																																														30	6	3
																																														35	3	3	1
																																														30	3	2	1
																																														22	8	3	2
																																														35	6	3	2
																																														19	10	3	1
																																														35	8	3	2
																																														33	5	3	1
																																														40	8	3	1
																																														31	4	3
																																														25	6	3	3
																																														29	4	3	2
																																														26	4	3	1
																																														20	10	3	1
																																														27	5	3	3
																																														19	4	3	1
																																														24	3	3	2
																																														30	6	2	2
																																														20	6	2	2
																																														30	14	2	1
																																														31	10	3	1
																																														25	10	3	2
																																														25	7	3	2
																																														30	3	3	3
																																														22	9	3	1
																																														31	8	2	3
																																														26	7	3	2
																																														27	12	2	2
																																														35	12	2	1
																																														20	8	2	1
																																														26	21	2	3
																																														32	7	2	2
																																														27	10	2
																																														25	12	1	2
																																														26	8	1	1
																																														37	6	1	2
																																														30	6	2	3
																																														20	6	2
																																														28	7	2	1
																																														23	5	2	3
																																														38	9	3	2
																																														26	10	2
																																														24	6	2
																																														26	3	2	2
																																														26	4	2	3
																																														23	10	3	1
																																														26	3	2	2
																																														24	14	2	1
																																														35	11	2	1
																																														23	12	2	2
																																														25	8	2	1
																																														25	7	3	2
																																														23	5	3	2
																																														23	6	3	3
																																														24	11	3	2
																																														30	15	2
																																														35	6	2	3
																																														21	4	2	1
																																														30	7	2	1
																																														40	9	2	2
																																														27	4	2	1
																																														21	8	3	3
																																														22	5	3	2
																																														32	11	2
																																														24	30	3
																																														24	10	2
																																														19	10	2	2
																																														21	9	2	1
																																														27	13	3	2
																																														25	11	2	2
																																														30	17	2	2
																																														20	1	2	1
																																														30	7	2	1
																																														25	4	3	2
																																														27	9	3
																																														30	5	2	1
																																														31	5	2	3
																																														29	8	2	2
																																														35	6	2	3
																																														26	7	2	1
																																														22	7	2	1
																																														25	7	2	3
																																														30	4	2	1
																																														25	5	2	1
																																														30	4	3
																																														20	3	3	2
																																														28	5	3	1
																																														30	11	2	2
																																														21	15	2	3
																																														24	13	3	1
																																														23	8	3	1
																																														27	13	3
																																														20	13	3	2
																																														29	20	3	2
																																														20	8	3	2
																																														32	25	3	1
																																														30	7	3	2
																																														17	7	3	2
																																														34	9	3	1
																																														32	15	3	2
																																														20	5	3	2
																																														30	4	3	1
																																														24	16	3	3
																																														17	3	3	3
																																														27	3	3	1
																																														24	6	3	1
																																														35	16	3	2
																																														21	8	3	3
																																														26	4	3
																																														35	6	3	1
																																														24	18	3	2
																																														17	14	3	2
																																														24	20	3	1
																																														24	3	3	1
																																														22	8	3	2
																																														32	6	3	1
																																														29	3	3	2
																																														19	3	2	2
																																														43	6	2	2
																																														31	6	2	2
																																														30	3	2	1
																																														33	5	2	1
																																														34	8	2	1
																																														22	6	2	1
																																														35	5	2	1
																																														30	14	3
																																														30	13	2	1
																																														30	6	2	1
																																														28	8	2	3
																																														35	10	2	2
																																														28	12	2
																																														20	15	2	2
																																														38	6	2	1
																																														34	9	2	1
																																														29	9	2	1
																																														19	9	2	2
																																														35	9	2	1
																																														27	16	2	1
																																														20	3	2	2
																																														29	3	2
																																														35	3	2
																																														24	15	2	1
																																														24	10	2	1
																																														25	10	2	2
																																														25	12	2	2
																																														30	6	2	1
																																														29	11	2	2
																																														19	11	2	2
																																														20	10	2	1
																																														21	7	2	1
																																														25	20	2	1
																																														21	14	2	3
																																														23	20	2
																																														23	9	2	3
																																														31	12	2	3
																																														29	15	2	3
																																														29	6	3	3
																																														16	13	3	1
																																														38	11	3	1
																																														26	4	3	3
																																														25	3	3	1
																																														31	3	3	2
																																														28	9	3
																																														36	5	3	1
																																														29	5	2
																																														40	6	2	3
																																														28	4	2	1
																																														35	9	2	1
																																														23	4	2	3
																																														25	8	2	3
																																														25	5	2	1
																																														22	6	2	1
																																														21	3	2	1
																																														28	7	2	1
																																														26	5	2
																																														32	7	2	1
																																														25	11	2	1
																																														25	4	2	1
																																														30	7	2	2
																																														34	5	2	3
																																														27	5	2	3
																																														42	5	2
																																														28	22	2	1
																																														30	18	2	1
																																														22	10	3
																																														30	15	3	2
																																														25	8	3
																																														25	30	3	1
																																														35	11	3	2
																																														25	8	2	1
																																														30	6	2	1
																																														23	4	2	3
																																														29	9	2
																																														29	3	2
																																														24	9	2
																																														24	7	3
																																														24	14	2
																																														25	5	2	2
																																														26	8	2	3
																																														23	4	2	2
																																														24	12	3	2
																																														30	20	2	1
																																														27	7	3	2
																																														29	8	2	2
																																														29	6	2	3
																																														28	8	2
																																														27	22	2
																																														26	5	3	3
																																														24	13	2	3
																																														22	16	2	2
																																														25	2	2	1
																																														27	25	2	3
																																														33	11	2	3
																																														28	4	2	2
																																														22	8	2	1
																																														20	2	2
																																														25	4	2	1
																																														24	9	2	2
																																														26	4	2	2
																																														25	15	2	2
																																														23	15	2	2
																																														29	17	2	1
																																														31	1	2	1
																																														30	9	2
																																														35	11	2	2
																																														24	13	3	2
																																														23	4	3	2
																																														32	7	3
																																														23	4	3	3
																																														29	5	3
																																														28	3	3	2
																																														18	15	3	2
																																														30	5	3
																																														27	9	3
																																														30	15	3	2
																																														21	3	3
																																														26	6	2	1
																																														22	3	2	1
																																														27	4	2	1
																																														24	6	2	1
																																														21	4	2	1
																																														29	5	2	1
																																														24	9	2	3
																																														26	12	2	3
																																														32	15	2	3
																																														26	12	3	2
																																														25	3	2	1
																																														24	7	2	2
																																														33	10	2
																																														20	10	2	2
																																														28	6	3	2
																																														21	9	3	1
																																														27	8	3	1
																																														21	11	3	2
																																														21	9	3	1
																																														17	4	3	1
																																														32	8	3	3
																																														23	7	3
																																														31	12	3
																																														29	7	3	1
																																														25	10	3	2
																																														31	10	3	3
																																														32	8	3	1
																																														25	16	3	1
																																														32	7	3	1
																																														30	7	3	1
																																														19	6	3	1
																																														27	5	3	3
																																														24	17	3	1
																																														34	30	3	1
																																														20	18	3	1
																																														37	7	3	2
																																														34	4	3	1
																																														25	5	3	2
																																														26	11	3	2
																																														20	15	3	2
																																														25	10	3	1
																																														30	7	3	1
																																														34	6	3	2
																																														27	5	3	2
																																														25	5	3	1
																																														34	5	3
																																														31	4	3
																																														24	11	3	2
																																														29	6	2	1
																																														24	5	2	2
																																														26	14	2	1
																																														27	7	2	1
																																														24	5	3
																																														23	6	2	1
																																														24	9	2	1
																																														31	12	2	1
																																														35	7	2	3
																																														34	10	2	2
																																														24	11	2	2
																																														32	6	2	1
																																														28	13	2	1
																																														32	6	2	2
																																														26	5	2	2
																																														29	5	2	3
																																														21	22	2	2
																																														17	5	2	2
																																														25	13	2	2
																																														29	5	2	3
																																														22	7	3	3
																																														24	7	3	2
																																														27	4	3
																																														30	7	3
																																														31	10	3
																																														36	5	3	3
																																														20	13	3	1
																																														24	17	3	1
																																														21	3	3	1
																																														24	4	3
																																														30	12	2
																																														24	5	3	3
																																														24	6	3
																																														23	16	3	2
																																														24	5	3
																																														29	5	2	2
																																														21	8	2
																																														24	12	2	1
																																														20	3	2	3
																																														18	12	2	1
																																														34	8	2	2
																																														20	5	2
																																														27	10	2	1
																																														29	10	2
																																														34	8	2	1
																																														20	11	2	1
																																														30	6	2	1
																																														19	8	2	1
																																														29	12	2	2
																																														24	4	2
																																														39	7	2	1
																																														25	7	1	1
																																														37	10	1	1
																																														33	13	3	1
																																														35	10	2	1
																																														21	3	2	2
																																														26	6	3	1
																																														20	5	3	2
																																														33	3	2
																																														25	5	3	2
																																														25	10	2	2
																																														24	7	2	3
																																														31	8	2
																																														25	12	2	1
																																														29	6	2
																																														25	12	2
																																														29	5	2
																																														26	7	2	2
																																														27	11	2	1
																																														26	7	2
																																														32	13	2	1
																																														35	14	3	1
																																														33	8	3	1
																																														20	15	2	2
																																														26	16	2	2
																																														29	23	2	1
																																														22	12	2	1
																																														25	9	2	1
																																														30	8	2	1
																																														27	7	3	2
																																														30	6	3	1
																																														32	9	3	2
																																														20	12	3	3
																																														34	15	3	2
																																														26	5	3
																																														37	10	3	2
																																														23	3	3	2
																																														23	5	3	2
																																														33	6	3	2
																																														21	8	2	2
																																														25	7	2	2
																																														23	8	3	2
																																														31	10	2	1
																																														20	5	2	1
																																														35	8	2	3
																																														23	3	2	2
																																														26	8	2	3
																																														35	4	2	3
																																														21	7	2	1
																																														24	4	2	1
																																														27	10	3	2
																																														26	12	2	1
																																														25	7	2	3
																																														32	6	2	3
																																														31	7	2	1
																																														24	14	2	1
																																														23	10	2	1
																																														39	7	2	1
																																														25	13	2	2
																																														24	7	2	2
																																														29	23	2	1
																																														19	11	2	1
																																														30	17	2	1
																																														28	11	2	1
																																														25	16	2	1
																																														30	11	2	1
																																														26	22	2	1
																																														25	8	2	2
																																														25	8	2	1
																																														34	8	1	1
																																														25	15	2
																																														27	15	2	2
																																														28	11	2	2
																																														30	9	2	2
																																														29	7	2	2
																																														34	8	3	1
																																														24	6	3	2
																																														28	10	3	1
																																														25	22	3	2
																																														19	19	3	2
																																														30	6	3
																																														20	12	2	1
																																														18	8	2	1
																																														37	5	2	1
																																														25	11	2	1
																																														30	10	2	1
																																														24	3	2	2
																																														17	4	2	1
																																														38	6	2	1
																																														30	8	2	1
																																														28	4	2	1
																																														22	6	2	1
																																														39	11	2	1
																																														25	10	2	1
																																														22	15	2	1
																																														25	6	2
																																														29	6	2	3
																																														27	5	2	3
																																														29	6	2
																																														24	15	2	1
																																														20	4	2	2
																																														25	3	2	1
																																														33	10	2	1
																																														22	3	2
																																														24	5	2
																																														23	20	2	2
																																														27	7	2	2
																																														35	14	2
																																														27	8	2	3
																																														26	19	2	1
																																														38	16	2	3
																																														28	9	2	2
																																														24	10	2	3
																																														30	11	2
																																														28	11	2
																																														28	7	2
																																														25	6	3	2
																																														21	9	3	2
																																														35	6	3	1
																																														30	8	2
																																														26	7	2
																																														29	6	2	1
																																														23	12	2	1
																																														32	4	2	3
																																														20	5	2	3
																																														25	9	2	3
																																														26	5	2	3
																																														17	12	3	3
																																														27	5	2	3
																																														24	4	2
																																														31	9	2
																																														23	3	2
																																														30	7	3	1
																																														20	25	2	2
																																														22	5	2
																																														29	6	2	3
																																														25	10	2	2
																																														20	3	2	1
																																														18	12	2	1
																																														40	6	2	1
																																														22	14	2	1
																																														20	6	2	1
																																														25	3	2	1
																																														19	4	3	3
																																														34	22	2	1
																																														30	4	2	1
																																														19	16	2	1
																																														20	3	2	1
																																														25	6	2	1
																																														34	12	2
																																														28	5	2	3
																																														19	7	2	1
																																														32	6	2
																																														26	3	2	2
																																														22	3	2	1
																																														23	3	2	2
																																														29	5	2	1
																																														32	5	2	1
																																														35	13	2	2
																																														22	6	2	2
																																														20	5	2	2
																																														23	5	2	3
																																														30	8	2	1
																																														33	10	2
																																														22	5	2	1
																																														25	4	2	2
																																														22	5	3	2
																																														27	4	2	2
																																														25	3	2	1
																																														25	3	2	2
																																														26	5	2	3
																																														24	7	2
																																														20	9	2	3
																																														28	7	2	3
																																														26	11	2	1
																																														25	7	2	2
																																														26	16	2	2
																																														24	9	2
																																														24	9	2
																																														24	6	2	2
																																														25	6	2	1
																																														23	11	3	2
																																														31	14	3	2
																																														25	5	3
																																														19	8	3	2
																																														35	6	3	3
																																														22	4	3	2
																																														29	5	3
																																														27	6	3
																																														35	8	3	2
																																														21	4	3	2
																																														26	4	3	2
																																														24	11	3	2
																																														24	9	3	1
																																														28	10	3
																																														18	18	3	2
																																														24	6	1	3
																																														22	10	1	3
																																														27	3	1	3
																																														24	5	1	1
																																														20	3	1
																																														22	6	1
																																														26	5	1
																																														22	10	1	2
																																														22	7	1	3
																																														20	7	1	1
																																														27	8	1	1
																																														20	6	1	1
																																														29	8	1	1
																																														19	15	1	1
																																														27	7	1	1
																																														30	3	1	2
																																														23	6	1	2
																																														23	4	1	1
																																														29	7	1	2
																																														23	4	1	2
																																														23	3	1	1
																																														27	5	1	2
																																														23	18	2	3
																																														31	10	1	1
																																														22	11	1	2
																																														24	8	2	1
																																														22	3	1
																																														21	3	1	2
																																														24	3	1	2
																																														25	8	1	1
																																														24	4	1	1
																																														31	12	1	2
																																														29	5	2	1
																																														28	14	2	3
																																														24	10	2
																																														24	18	1	2
																																														28	6	1	2
																																														24	14	1
																																														28	12	1
																																														32	11	2	1
																																														26	5	1	2
																																														39	9	1	1
																																														41	9	1	1
																																														37	17	2	1
																																														31	11	2	1
																																														32	14	2	1
																																														29	19	2	1
																																														27	8	2	1
																																														24	4	2	1
																																														29	5	2	1
																																														23	6	2	1
																																														24	4	2	1
																																														33	7	2	1
																																														29	10	2	1
																																														19	10	2	1
																																														23	15	2	1
																																														20	5	2	1
																																														22	5	1	3
																																														22	4	1
																																														26	10	1	1
																																														27	17	1	1
																																														25	6	1	1
																																														18	5	1	1
																																														20	8	1	1
																																														42	7	1	1
																																														21	3	1	1
																																														20	6	1	3
																																														32	7	1	1
																																														30	7	1	1
																																														40	23	1	1
																																														27	9	1	1
																																														22	4	1	2
																																														26	4	1	2
																																														37	7	1
																																														32	11	1	2
																																														32	5	1
																																														27	7	1	2
																																														23	6	1	2
																																														24	9	1	2
																																														26	3	1	3
																																														36	8	1	1
																																														30	10	1	1
																																														24	20	1	2
																																														34	8	1	2
																																														26	6	1	1
																																														33	18	1	1
																																														20	8	1	1
																																														23	4	1	2
																																														22	4	1	1
																																														30	10	1	1
																																														25	6	1	1
																																														25	5	1	2
																																														33	5	1	1
																																														29	10	2	1
																																														32	10	2	1
																																														38	7	2	1
																																														32	11	2	1
																																														22	16	2	1
																																														26	9	2	1
																																														29	8	2	1
																																														27	20	2	1
																																														23	9	2	1
																																														29	13	2	2
																																														25	10	1	2
																																														31	12	1	1
																																														24	7	1	2
																																														23	21	1	1
																																														24	14	1	1
																																														34	14	1	1
																																														20	3	1	1
																																														32	5	1	1
																																														25	3	1	1
																																														25	5	1	1
																																														25	8	1	1
																																														29	8	1	1
																																														25	3	1	1
																																														20	4	1	1
																																														19	9	1	1
																																														24	7	1	1
																																														26	4	1	1
																																														29	5	1	1
																																														27	5	1	2
																																														26	6	1
																																														28	5	1
																																														38	10	1
																																														30	8	1	3
																																														25	5	1	1
																																														28	22	1
																																														30	8	1	2
																																														19	8	1
																																														24	14	1
																																														27	13	1	1
																																														25	12	1	3
																																														20	22	2	3
																																														22	7	2	2
																																														23	8	2	1
																																														26	9	2	3
																																														27	12	1	1
																																														23	14	2
																																														35	16	2	1
																																														30	5	2	3
																																														30	7	2	1
																																														25	5	2	1
																																														40	8	2	1
																																														22	7	2	1
																																														28	8	1	1
																																														24	4	1	1
																																														31	6	1	2
																																														24	16	1	2
																																														39	10	2	1
																																														33	15	1	2
																																														24	12	2	2
																																														40	12	2	1
																																														32	11	2	1
																																														22	3	2	1
																																														38	8	2	1
																																														25	11	1	3
																																														25	16	1	1
																																														24	4	1	3
																																														34	8	1	1
																																														47	11	1	1
																																														36	4	1	1
																																														27	16	1
																																														23	4	1	1
																																														28	7	1	2
																																														28	5	1	1
																																														30	15	1	1
																																														24	9	1	1
																																														35	9	1	2
																																														22	11	1	1
																																														41	6	1	2
																																														31	3	1	2
																																														18	8	1	1
																																														26	5	1	1
																																														32	10	1	1
																																														26	3	1	1
																																														30	10	1	1
																																														40	6	1	1
																																														36	8	1	1
																																														18	15	1	1
																																														20	6	1	1
																																														22	13	1	1
																																														20	5	1	2
																																														35	8	1	2
																																														19	5	1	2
																																														26	6	1	1
																																														29	5	1	1
																																														33	7	1	1
																																														20	3	1	1
																																														23	4	1	2
																																														31	4	1	2
																																														18	9	1	1
																																														26	9	1	1
																																														20	6	1	1
																																														24	10	1	1
																																														25	5	1	1
																																														38	7	1	1
																																														27	8	1	1
																																														26	8	1	1
																																														40	10	1	1
																																														22	3	1	2
																																														40	12	1	1
																																														30	7	1	1
																																														32	8	1	1
																																														35	6	1	1
																																														28	12	1	2
																																														19	4	1	2
																																														30	3	1	1
																																														24	12	2	2
																																														27	11	1	2
																																														19	17	2	2
																																														30	6	2	2
																																														27	12	2	2
																																														41	12	2	1
																																														35	12	2	3
																																														38	11	2	2
																																														39	5	1	2
																																														23	5	1	2
																																														22	7	1	2
																																														19	12	1	2
																																														19	4	2
																																														19	18	1
																																														22	7	2	1
																																														40	7	2	2
																																														25	2	2	1
																																														31	7	2	2
																																														25	6	2	2
																																														22	11	2	1
																																														32	10	2	2
																																														34	20	2	2
																																														34	7	2	1
																																														23	10	2
																																														23	18	2
																																														17	5	2	1
																																														25	7	2	2
																																														21	3	1	3
																																														24	9	1	1
																																														28	5	1	1
																																														34	13	1	1
																																														30	14	1	1
																																														25	6	1	2
																																														23	22	1	2
																																														28	8	1	2
																																														23	8	1	1
																																														22	15	1
																																														30	18	1	2
																																														35	8	1	1
																																														25	8	1
																																														30	7	1
																																														25	16	1	2
																																														23	6	1	3
																																														31	6	1
																																														26	11	1	1
																																														25	18	1	2
																																														23	5	1
																																														24	12	1	1
																																														30	17	1	1
																																														35	15	1	1
																																														34	7	1	1
																																														31	15	1	1
																																														26	15	1	1
																																														24	17	1	3
																																														24	10	1	2
																																														35	7	1	2
																																														33	4	1	1
																																														21	5	1	3
																																														21	3	1	1
																																														25	4	1	1
																																														25	6	1	1
																																														23	4	1	1
																																														38	6	1	1
																																														28	6	1	1
																																														25	15	1
																																														35	11	1	1
																																														26	12	1	2
																																														27	11	1	2
																																														21	18	1	1
																																														34	12	1
																																														22	8	1	3
																																														25	14	1
																																														24	13	1
																																														24	6	1	1
																																														21	7	1	2
																																														26	9	1
																																														23	3	1	3
																																														29	7	1	3
																																														26	4	1	1
																																														19	3	1	1
																																														24	5	1	1
																																														26	8	1	2
																																														29	9	1	1
																																														24	15	1	1
																																														30	8	1	1
																																														19	24	1	2
																																														25	8	1	1
																																														29	7	1	1
																																														37	11	1	1
																																														23	8	1	1
																																														42	12	1	1
																																														31	30	1	3
																																														34	13	1	2
																																														21	12	1	2
																																														30	5	1	2
																																														29	7	1	1
																																														29	9	1	1
																																														24	15	1	1
																																														24	7	1	2
																																														26	12	1	1
																																														21	3	1	1
																																														22	20	1	2
																																														24	7	1	1
																																														24	21	1	2
																																														29	4	1	1
																																														27	5	1	1
																																														20	15	1	1
																																														30	5	1	1
																																														26	3	1	1
																																														27	12	1	1
																																														24	4	1	1
																																														19	15	1	2
																																														24	9	1	1
																																														28	6	2	2
																																														25	4	2	2
																																														42	15	1	1
																																														28	20	1
																																														34	9	1	1
																																														30	8	1	2
																																														22	14	1	2
																																														20	10	1	1
																																														27	13	1	1
																																														24	6	1	2
																																														29	7	1	1
																																														19	5	1	2
																																														19	13	1	1
																																														19	8	1	1
																																														20	11	1	2
																																														27	12	1	1
																																														21	4	1	1
																																														24	3	1	1
																																														23	17	1	2
																																														18	5	1	3
																																														39	12	1	3
																																														19	14	1	1
																																														25	9	1	3
																																														23	5	1	1
																																														23	11	1
																																														20	8	1
																																														26	17	2	1
																																														25	4	1	2
																																														29	5	2
																																														34	9	1	3
																																														31	16	1
																																														25	8	1	1
																																														27	15	1	1
																																														25	6	1	2
																																														31	5	1	2
																																														30	7	1	1
																																														25	6	1	1
																																														25	4	1	1
																																														20	14	1	2
																																														24	5	1	2
																																														32	19	1	2
																																														30	4	1
																																														35	10	1	1
																																														40	10	1	2
																																														22	5	1	2
																																														40	8	1	1
																																														19	5	1	1
																																														22	5	1	2
																																														35	25	1	1
																																														22	8	1	2
																																														31	16	1
																																														33	5	1	1
																																														40	18	1	1
																																														24	8	1
																																														30	8	1	1
																																														27	11	1
																																														34	7	2	2
																																														27	8	2	2
																																														24	3	2
																																														34	12	1	1
																																														27	13	1	1
																																														20	8	1	1
																																														22	6	1	1
																																														27	18	2	1
																																														27	6	1	1
																																														22	4	1	1
																																														33	8	1	1
																																														21	9	2
																																														38	6	2	1
																																														38	9	2	1
																																														38	8	2	1
																																														28	6	2	1
																																														28	3	2	1
																																														26	12	2	1
																																														27	15	2	1
																																														30	5	2	1
																																														25	5	2	1
																																														34	12	1	1
																																														26	13	1	1
																																														23	10	1	1
																																														20	19	1	1
																																														23	11	1	1
																																														37	10	1	1
																																														33	15	1	2
																																														40	1	1	1
																																														33	6	1	1
																																														28	5	1	2
																																														31	16	1	2
																																														40	9	1	2
																																														22	9	1
																																														39	21	1	2
																																														31	5	1
																																														30	6	1
																																														24	3	1
																																														32	13	1	1
																																														25	8	1
																																														31	8	1	1
																																														25	18	2	3
																																														27	13	2	2
																																														25	8	2	3
																																														26	10	2
																																														25	7	1	1
																																														25	8	1	1
																																														22	7	1	1
																																														35	12	1	1
																																														21	12	1	1
																																														30	8	1	1
																																														26	4	1	1
																																														26	4	1	1
																																														35	7	1	3
																																														30	5	1
																																														31	7	1	3
																																														31	6	1	1
																																														24	8	1	2
																																														43	10	1	1
																																														28	6	1	1
																																														25	4	1	1
[truncated: 6,522 more rows]
[truncated: 16 more columns]
